# Supplementary material for: Functional Redundancy in Soil Microbial Community Based on Metagenomics Across the Globe
Source: Front Microbiol. 2022 May 2;13:878978. doi: 10.3389/fmicb.2022.878978 (PMC9108720; doi:10.3389/fmicb.2022.878978)
Supplement: Supplementary file 2 [file Data_Sheet_1.XLSX]

## Sheet: Sheet1
Supplementary Table 1. Information of MG-RAST soil metagenomes. Data are extracted from publications used in this study including study ID, MG-RAST ID, sample name, publication, bp, reads, latitude and longitude, climate zone, climate code, mean annual temperature (MAT, °C), mean annual precipitation (MAP, mm yr-1), soil C, pH, Sand (%), Silt (%), Clay (%), and hits in Subsystems and RefSeq datab…
Study ID	MG-RAST ID	Sample	Publication*	bp	Reads	LAT	LONG	Climate zone	Climate code	MAT	MAP	Soil C	pH	Sand	Silt	Clay	Subsystems hits	RefSeq hits
mgp134	4451033	BRMgv-1Clean	Andreote 2012	58801025	249993	-23.8969	-46.2078	Humid subtropical	Cfa	21.3	2709	75	4.9	53	18	29	287850	592700
mgp134	4451034	BRMgv-2Clean	Andreote 2012	55077381	231233	-23.9017	-45.2508	Humid subtropical	Cfa	20.9	2120	75	4.9	53	18	29	44351	107610
mgp134	4451035	BrMgv-3Clean	Andreote 2012	53292298	214921	-25.0839	-45.2508	Humid subtropical	Cfa	21.3	2120	75	4.9	53	18	29	39278	95675
mgp134	4451036	BrMgv-4Clean	Andreote 2012	48522914	217605	-25.0839	-47.9506	Humid subtropical	Cfa	22	2412	30	4.9	66	15	20	40305	96636
mgp12344	4615008	A1_SNWR_3_aclipped	Argiroff 2017	3072781180	20762035	43.349	-84.0285	Warm summer continental or hemiboreal	Dfb	8.4	770	103	6.8	40	37	24	3887400	10184000
mgp12344	4615009	A2_SNWR_3_aclipped	Argiroff 2017	2843747332	19214509	43.3491	-84.0285	Warm summer continental or hemiboreal	Dfb	8.4	770	103	6.8	40	37	24	3641200	9479300
mgp12344	4615010	A3_SNWR_3_aclipped	Argiroff 2017	2788642492	18842179	43.349	-84.0284	Warm summer continental or hemiboreal	Dfb	8.4	770	103	6.8	40	37	24	3534800	9234900
mgp12344	4615011	B1_SNWR_3_aclipped	Argiroff 2017	2706666180	18288285	43.3575	-84.01	Warm summer continental or hemiboreal	Dfb	8.4	770	103	6.8	40	37	24	3643300	8859200
mgp12344	4615012	B2_SNWR_3_aclipped	Argiroff 2017	2163835036	14620507	43.3585	-84.0087	Warm summer continental or hemiboreal	Dfb	8.4	770	103	6.8	40	37	24	2924100	7220500
mgp12344	4615013	B3_SNWR_3_aclipped	Argiroff 2017	2506049220	16932765	43.3577	-84.0097	Warm summer continental or hemiboreal	Dfb	8.4	770	103	6.8	40	37	24	3367100	8318500
mgp12344	4615014	C1_SNWR_3_aclipped	Argiroff 2017	2273464556	15361247	43.3554	-84.0401	Warm summer continental or hemiboreal	Dfb	8.4	770	103	6.8	40	37	24	2966700	7069900
mgp12344	4615015	C2_SNWR_3_aclipped	Argiroff 2017	2360950612	15952369	43.3556	-84.0401	Warm summer continental or hemiboreal	Dfb	8.4	770	103	6.8	40	37	24	3089200	7411200
mgp12344	4615016	C3_SNWR_3_aclipped	Argiroff 2017	3816698592	25788504	43.3557	-84.0399	Warm summer continental or hemiboreal	Dfb	8.4	770	103	6.8	40	37	24	4941200	11869000
mgp2592	4509403	PF15-WS-July2012 / H4_GCCAAT_L006	Bach 2018	20524028604	203208204	41.9206	-93.7497	Hot summer continental	Dfa	8.9	842	17	6.3	26	47	26	5673100	11995000
mgp2592	4509407	PF23-WS-July2012 / H9_ATCACG_L008	Bach 2018	8778023120	86911120	41.9206	-93.7497	Hot summer continental	Dfa	8.9	842	17	6.3	26	47	26	2072600	4432600
mgp13154	4625855	CO_R10	Bell 2016	1792387478	7584499	45.681	-73.4375	Warm summer continental or hemiboreal	Dfb	5.9	971	171	6.1	45	30	26	2356600	9696900
mgp13154	4626132	CO_R3	Bell 2016	2211693541	9521307	45.681	-73.4375	Warm summer continental or hemiboreal	Dfb	5.9	971	171	6.1	45	30	26	2898000	11059000
mgp13154	4626133	CO_R4	Bell 2016	1894297276	8054077	45.681	-73.4375	Warm summer continental or hemiboreal	Dfb	5.9	971	171	6.1	45	30	26	2455300	11473000
mgp13154	4626134	CO_R6	Bell 2016	1843515599	8038689	45.681	-73.4375	Warm summer continental or hemiboreal	Dfb	5.9	971	171	6.1	45	30	26	2447800	11381000
mgp13154	4626327	CO_R8	Bell 2016	1668816265	7168268	45.681	-73.4375	Warm summer continental or hemiboreal	Dfb	5.9	971	171	6.1	45	30	26	2150800	10737000
mgp13154	4626321	Init_R10	Bell 2016	2248856746	10285623	45.681	-73.4375	Warm summer continental or hemiboreal	Dfb	5.9	971	171	6.1	45	30	26	2874500	10113000
mgp13154	4626135	Init_R3	Bell 2016	2265745719	10257340	45.681	-73.4375	Warm summer continental or hemiboreal	Dfb	5.9	971	171	6.1	45	30	26	2700800	9399000
mgp13154	4626136	Init_R4	Bell 2016	2038907926	9069615	45.681	-73.4375	Warm summer continental or hemiboreal	Dfb	5.9	971	171	6.1	45	30	26	2598300	9041500
mgp13154	4626322	Init_R6	Bell 2016	2325615329	10295352	45.681	-73.4375	Warm summer continental or hemiboreal	Dfb	5.9	971	171	6.1	45	30	26	2721900	9653800
mgp13154	4626323	Init_R8	Bell 2016	2086123634	9320516	45.681	-73.4375	Warm summer continental or hemiboreal	Dfb	5.9	971	171	6.1	45	30	26	2329200	8045800
mgp13154	4626137	Reg_R10	Bell 2016	2318619150	10756113	45.681	-73.4375	Warm summer continental or hemiboreal	Dfb	5.9	971	171	6.1	45	30	26	3016800	11243000
mgp13154	4626324	Reg_R3	Bell 2016	3290051684	14486708	45.681	-73.4375	Warm summer continental or hemiboreal	Dfb	5.9	971	171	6.1	45	30	26	4327000	16011000
mgp13154	4625856	Reg_R4	Bell 2016	1876251010	8034402	45.681	-73.4375	Warm summer continental or hemiboreal	Dfb	5.9	971	171	6.1	45	30	26	2396200	8814400
mgp13154	4626325	Reg_R6	Bell 2016	2075596630	9002467	45.681	-73.4375	Warm summer continental or hemiboreal	Dfb	5.9	971	171	6.1	45	30	26	2704400	10004000
mgp13154	4626328	Reg_R8	Bell 2016	2072665418	9015838	45.681	-73.4375	Warm summer continental or hemiboreal	Dfb	5.9	971	171	6.1	45	30	26	2698200	10009000
mgp13154	4626138	Var_R2	Bell 2016	1702467699	7230891	45.681	-73.4375	Warm summer continental or hemiboreal	Dfb	5.9	971	171	6.1	45	30	26	1880000	5047700
mgp13154	4626139	Var_R3	Bell 2016	1763351463	7505498	45.681	-73.4375	Warm summer continental or hemiboreal	Dfb	5.9	971	171	6.1	45	30	26	1634700	4418500
mgp13154	4626140	Var_R4	Bell 2016	2523424544	11363851	45.681	-73.4375	Warm summer continental or hemiboreal	Dfb	5.9	971	171	6.1	45	30	26	2800700	7739000
mgp2205	4502924	No10-pair.fastq	Chang 2017	9486724800	94867248	39.5853	-89.7607	Hot summer continental	Dfa	11.6	938	42	6	16	62	21	1950200	3448800
mgp2205	4502925	No12-pair.fastq	Chang 2017	8934148200	89341482	40.2197	-88.4674	Hot summer continental	Dfa	10.7	949	42	6	16	62	21	1795500	3193100
mgp2205	4502926	No13-pair.fastq	Chang 2017	9757607000	97576070	40.2213	-88.4665	Hot summer continental	Dfa	10.7	949	42	6	16	62	21	2099400	3658400
mgp2205	4502927	No14-pair.fastq	Chang 2017	11110850800	111108508	40.0777	-88.2179	Hot summer continental	Dfa	10.9	970	42	6	16	62	21	2269600	3894900
mgp2205	4502928	No15-pair.fastq	Chang 2017	8122153300	81221533	40.0777	-88.2157	Hot summer continental	Dfa	10.9	970	42	6	16	62	21	1332300	2419000
mgp2205	4502923	No1-pair.fastq	Chang 2017	6208794000	62087940	38.198	-89.6276	Humid subtropical	Cfa	12.9	1027	42	6	16	62	21	1353000	2489100
mgp2205	4502929	No2-pair.fastq	Chang 2017	9012045900	90120459	38.1986	-89.6272	Humid subtropical	Cfa	12.9	1027	42	6	16	62	21	1716400	3137800
mgp2205	4502930	No3-pair.fastq	Chang 2017	12440446700	124404467	39.3768	-90.3235	Humid subtropical	Cfa	11.6	935	42	6	16	62	21	2881500	5067000
mgp2205	4502931	No4-pair.fastq	Chang 2017	9384932000	93849320	39.3757	-90.3237	Humid subtropical	Cfa	11.6	935	42	6	16	62	21	2025200	3608000
mgp2205	4502932	No5-pair.fastq	Chang 2017	10633324800	106333248	39.3785	-90.3239	Humid subtropical	Cfa	11.6	935	42	6	16	62	21	2320200	4001100
mgp2205	4502933	No6-pair.fastq	Chang 2017	6744249700	67442497	39.3788	-90.3226	Humid subtropical	Cfa	11.6	935	42	6	16	62	21	1363200	2585100
mgp2205	4502934	No8-pair.fastq	Chang 2017	6394801600	63948016	39.5976	-89.7643	Hot summer continental	Dfa	11.6	938	42	6	16	62	21	1006900	1875100
mgp2205	4502935	No9-pair.fastq	Chang 2017	10060714700	100607147	39.5997	-89.7609	Hot summer continental	Dfa	11.6	938	42	6	16	62	21	2352800	4150700
mgp18857	4707563	DC0	Choi 2017	572161561	3204375	37.4599	126.952	Subtropical-Dry Winter/Highland	Cwa	11.4	1327	91	5.5	42	37	21	478150	1268200
mgp18857	4707570	DC1_1	Choi 2017	575197473	3114726	37.4599	126.952	Subtropical-Dry Winter/Highland	Cwa	11.4	1327	91	5.5	42	37	21	498620	1374300
mgp18857	4707583	DC1_2	Choi 2017	554356262	3093279	37.4599	126.952	Subtropical-Dry Winter/Highland	Cwa	11.4	1327	91	5.5	42	37	21	470870	1315200
mgp18857	4707561	DC1_3	Choi 2017	545495218	3018065	37.4599	126.952	Subtropical-Dry Winter/Highland	Cwa	11.4	1327	91	5.5	42	37	21	440520	1223600
mgp18857	4707558	DC1_4	Choi 2017	829525514	4549698	37.4599	126.952	Subtropical-Dry Winter/Highland	Cwa	11.4	1327	91	5.5	42	37	21	998980	2638900
mgp18857	4707571	DC1_5	Choi 2017	766439886	4209214	37.4599	126.952	Subtropical-Dry Winter/Highland	Cwa	11.4	1327	91	5.5	42	37	21	896560	2357800
mgp18857	4707568	DC12_1	Choi 2017	676225075	3762861	37.4599	126.952	Subtropical-Dry Winter/Highland	Cwa	11.4	1327	91	5.5	42	37	21	547920	1510200
mgp18857	4707585	DC12_2	Choi 2017	643579358	3497651	37.4599	126.952	Subtropical-Dry Winter/Highland	Cwa	11.4	1327	91	5.5	42	37	21	558630	1502400
mgp18857	4707580	DC12_3	Choi 2017	650301895	3553533	37.4599	126.952	Subtropical-Dry Winter/Highland	Cwa	11.4	1327	91	5.5	42	37	21	453320	1267000
mgp18857	4707586	DC12_4	Choi 2017	715574780	3915994	37.4599	126.952	Subtropical-Dry Winter/Highland	Cwa	11.4	1327	91	5.5	42	37	21	736730	1931200
mgp18857	4707562	DC12_5	Choi 2017	729354993	4063798	37.4599	126.952	Subtropical-Dry Winter/Highland	Cwa	11.4	1327	91	5.5	42	37	21	796720	2059000
mgp18857	4707566	DC2_1	Choi 2017	601812503	3274033	37.4599	126.952	Subtropical-Dry Winter/Highland	Cwa	11.4	1327	91	5.5	42	37	21	469250	1402700
mgp18857	4707564	DC2_2	Choi 2017	570773518	3155286	37.4599	126.952	Subtropical-Dry Winter/Highland	Cwa	11.4	1327	91	5.5	42	37	21	515370	1416900
mgp18857	4707582	DC2_3	Choi 2017	552567024	3026986	37.4599	126.952	Subtropical-Dry Winter/Highland	Cwa	11.4	1327	91	5.5	42	37	21	461260	1316900
mgp18857	4707575	DC2_4	Choi 2017	731378265	4023231	37.4599	126.952	Subtropical-Dry Winter/Highland	Cwa	11.4	1327	91	5.5	42	37	21	836480	2223300
mgp18857	4707573	DC2_5	Choi 2017	756048896	4139652	37.4599	126.952	Subtropical-Dry Winter/Highland	Cwa	11.4	1327	91	5.5	42	37	21	886380	2395300
mgp18857	4707567	DC24_1	Choi 2017	566112460	3108174	37.4599	126.952	Subtropical-Dry Winter/Highland	Cwa	11.4	1327	91	5.5	42	37	21	378760	1064600
mgp18857	4707565	DC24_2	Choi 2017	634245205	3399243	37.4599	126.952	Subtropical-Dry Winter/Highland	Cwa	11.4	1327	91	5.5	42	37	21	401830	1153200
mgp18857	4707576	DC24_3	Choi 2017	580058103	3246637	37.4599	126.952	Subtropical-Dry Winter/Highland	Cwa	11.4	1327	91	5.5	42	37	21	356140	997370
mgp18857	4707579	DC24_4	Choi 2017	691211973	3862301	37.4599	126.952	Subtropical-Dry Winter/Highland	Cwa	11.4	1327	91	5.5	42	37	21	687780	1767600
mgp18857	4707560	DC24_5	Choi 2017	696990832	3868293	37.4599	126.952	Subtropical-Dry Winter/Highland	Cwa	11.4	1327	91	5.5	42	37	21	679650	1774000
mgp18857	4707581	DC4_1	Choi 2017	652609696	3637570	37.4599	126.952	Subtropical-Dry Winter/Highland	Cwa	11.4	1327	91	5.5	42	37	21	684420	1780400
mgp18857	4707574	DC4_2	Choi 2017	538489571	2992906	37.4599	126.952	Subtropical-Dry Winter/Highland	Cwa	11.4	1327	91	5.5	42	37	21	510390	1350300
mgp18857	4707589	DC4_3	Choi 2017	691109486	3855896	37.4599	126.952	Subtropical-Dry Winter/Highland	Cwa	11.4	1327	91	5.5	42	37	21	659690	1741900
mgp18857	4707569	DC4_4	Choi 2017	747307771	4102235	37.4599	126.952	Subtropical-Dry Winter/Highland	Cwa	11.4	1327	91	5.5	42	37	21	770120	2002600
mgp18857	4707559	DC4_5	Choi 2017	750823635	4150610	37.4599	126.952	Subtropical-Dry Winter/Highland	Cwa	11.4	1327	91	5.5	42	37	21	798380	2077500
mgp18857	4707584	DC8_1	Choi 2017	582908908	3257066	37.4599	126.952	Subtropical-Dry Winter/Highland	Cwa	11.4	1327	91	5.5	42	37	21	488020	1313400
mgp18857	4707577	DC8_2	Choi 2017	609806249	3412911	37.4599	126.952	Subtropical-Dry Winter/Highland	Cwa	11.4	1327	91	5.5	42	37	21	467470	1280400
mgp18857	4707572	DC8_3	Choi 2017	652423120	3660170	37.4599	126.952	Subtropical-Dry Winter/Highland	Cwa	11.4	1327	91	5.5	42	37	21	499910	1374300
mgp18857	4707588	DC8_4	Choi 2017	813704850	4455554	37.4599	126.952	Subtropical-Dry Winter/Highland	Cwa	11.4	1327	91	5.5	42	37	21	848770	2250700
mgp18857	4707587	DC8_5	Choi 2017	801754876	4427211	37.4599	126.952	Subtropical-Dry Winter/Highland	Cwa	11.4	1327	91	5.5	42	37	21	811540	2131600
mgp18393	4702982	NC1	Choi 2017	251762454	1416604	37.4599	126.952	Subtropical-Dry Winter/Highland	Cwa	11.4	1327	91	5.5	42	37	21	223310	559100
mgp18393	4702995	NC2	Choi 2017	295991344	1644333	37.4599	126.952	Subtropical-Dry Winter/Highland	Cwa	11.4	1327	91	5.5	42	37	21	270840	684530
mgp18393	4702971	NC3	Choi 2017	263241389	1457569	37.4599	126.952	Subtropical-Dry Winter/Highland	Cwa	11.4	1327	91	5.5	42	37	21	219890	559120
mgp18393	4702989	NC4	Choi 2017	268132713	1481176	37.4599	126.952	Subtropical-Dry Winter/Highland	Cwa	11.4	1327	91	5.5	42	37	21	242380	616990
mgp18393	4702980	NC5	Choi 2017	334106633	1848889	37.4599	126.952	Subtropical-Dry Winter/Highland	Cwa	11.4	1327	91	5.5	42	37	21	294700	739850
mgp18857	4707578	OR	Choi 2017	627969701	3473797	37.4599	126.952	Subtropical-Dry Winter/Highland	Cwa	11.4	1327	91	5.5	42	37	21	553110	1442900
mgp18393	4702967	T1_1	Choi 2017	570977883	3130138	37.4599	126.952	Subtropical-Dry Winter/Highland	Cwa	11.4	1327	91	5.5	42	37	21	710550	1769000
mgp18393	4702972	T1_2	Choi 2017	759134203	4209432	37.4599	126.952	Subtropical-Dry Winter/Highland	Cwa	11.4	1327	91	5.5	42	37	21	904920	2197500
mgp18393	4702984	T1_3	Choi 2017	1522527691	8297494	37.4599	126.952	Subtropical-Dry Winter/Highland	Cwa	11.4	1327	91	5.5	42	37	21	1769100	4387800
mgp18393	4702981	T1_4	Choi 2017	2095879179	11428311	37.4599	126.952	Subtropical-Dry Winter/Highland	Cwa	11.4	1327	91	5.5	42	37	21	2419400	6007700
mgp18393	4702994	T1_5	Choi 2017	838829333	4584694	37.4599	126.952	Subtropical-Dry Winter/Highland	Cwa	11.4	1327	91	5.5	42	37	21	994610	2490100
mgp18393	4702973	T12_1	Choi 2017	514420404	2823441	37.4599	126.952	Subtropical-Dry Winter/Highland	Cwa	11.4	1327	91	5.5	42	37	21	509470	1301200
mgp18393	4702993	T12_2	Choi 2017	595898657	3301223	37.4599	126.952	Subtropical-Dry Winter/Highland	Cwa	11.4	1327	91	5.5	42	37	21	622750	1570000
mgp18393	4702990	T12_3	Choi 2017	401251633	2208832	37.4599	126.952	Subtropical-Dry Winter/Highland	Cwa	11.4	1327	91	5.5	42	37	21	416030	1046600
mgp18393	4702979	T12_4	Choi 2017	372902610	2056981	37.4599	126.952	Subtropical-Dry Winter/Highland	Cwa	11.4	1327	91	5.5	42	37	21	384250	959140
mgp18393	4702969	T12_5	Choi 2017	286633404	1631831	37.4599	126.952	Subtropical-Dry Winter/Highland	Cwa	11.4	1327	91	5.5	42	37	21	282610	709820
mgp18393	4702974	T2_1	Choi 2017	1382755860	7623170	37.4599	126.952	Subtropical-Dry Winter/Highland	Cwa	11.4	1327	91	5.5	42	37	21	1330700	3353000
mgp18393	4702991	T2_2	Choi 2017	726420143	3941838	37.4599	126.952	Subtropical-Dry Winter/Highland	Cwa	11.4	1327	91	5.5	42	37	21	758350	1915100
mgp18393	4702976	T2_3	Choi 2017	681454104	3767325	37.4599	126.952	Subtropical-Dry Winter/Highland	Cwa	11.4	1327	91	5.5	42	37	21	663920	1682900
mgp18393	4702992	T2_4	Choi 2017	524935120	2872536	37.4599	126.952	Subtropical-Dry Winter/Highland	Cwa	11.4	1327	91	5.5	42	37	21	562630	1420600
mgp18393	4702983	T2_5	Choi 2017	379698417	2069903	37.4599	126.952	Subtropical-Dry Winter/Highland	Cwa	11.4	1327	91	5.5	42	37	21	391740	982930
mgp18393	4702988	T4_1	Choi 2017	458323520	2513034	37.4599	126.952	Subtropical-Dry Winter/Highland	Cwa	11.4	1327	91	5.5	42	37	21	439930	1120100
mgp18393	4702987	T4_2	Choi 2017	393816984	2158172	37.4599	126.952	Subtropical-Dry Winter/Highland	Cwa	11.4	1327	91	5.5	42	37	21	395140	1000100
mgp18393	4702985	T4_3	Choi 2017	425897545	2339629	37.4599	126.952	Subtropical-Dry Winter/Highland	Cwa	11.4	1327	91	5.5	42	37	21	407320	1027000
mgp18393	4702966	T4_4	Choi 2017	584082373	3224188	37.4599	126.952	Subtropical-Dry Winter/Highland	Cwa	11.4	1327	91	5.5	42	37	21	583970	1469700
mgp18393	4702978	T4_5	Choi 2017	516699190	2860404	37.4599	126.952	Subtropical-Dry Winter/Highland	Cwa	11.4	1327	91	5.5	42	37	21	505600	1291000
mgp18393	4702986	T8_1	Choi 2017	370497677	2039288	37.4599	126.952	Subtropical-Dry Winter/Highland	Cwa	11.4	1327	91	5.5	42	37	21	372450	937970
mgp18393	4702977	T8_2	Choi 2017	845842384	4697108	37.4599	126.952	Subtropical-Dry Winter/Highland	Cwa	11.4	1327	91	5.5	42	37	21	794950	2061300
mgp18393	4702968	T8_3	Choi 2017	266506149	1466354	37.4599	126.952	Subtropical-Dry Winter/Highland	Cwa	11.4	1327	91	5.5	42	37	21	275930	699320
mgp18393	4702975	T8_4	Choi 2017	344102058	1901086	37.4599	126.952	Subtropical-Dry Winter/Highland	Cwa	11.4	1327	91	5.5	42	37	21	314940	800030
mgp18393	4702970	T8_5	Choi 2017	496934737	2748139	37.4599	126.952	Subtropical-Dry Winter/Highland	Cwa	11.4	1327	91	5.5	42	37	21	468910	1210100
mgp5588	4541641	CC04_min_Jun13	Cline Ecology 2015	7700742394	50998294	45.4026	-93.2021	Warm summer continental or hemiboreal	Dfb	6.2	750	96	6.1	74	16	9	10506000	28118000
mgp5588	4539063	CC10_min_Jun13	Cline Ecology 2015	7942507135	52599385	45.4026	-93.2021	Warm summer continental or hemiboreal	Dfb	6.2	750	96	6.1	74	16	9	10507000	27919000
mgp5588	4541642	CC28_min_Jun13	Cline Ecology 2015	8791533476	58222076	45.4026	-93.2021	Warm summer continental or hemiboreal	Dfb	6.2	750	96	6.1	74	16	9	11995000	31778000
mgp5588	4539064	CC35_min_Jun13	Cline Ecology 2015	7818845383	51780433	45.4026	-93.2021	Warm summer continental or hemiboreal	Dfb	6.2	750	96	6.1	74	16	9	8034800	21703000
mgp5588	4541644	CC39_min_Jun13	Cline Ecology 2015	7034330923	46584973	45.4026	-93.2021	Warm summer continental or hemiboreal	Dfb	6.2	750	96	6.1	74	16	9	9703800	25956000
mgp5588	4541645	CC41_min_Jun13	Cline Ecology 2015	10745529044	71162444	45.4026	-93.2021	Warm summer continental or hemiboreal	Dfb	6.2	750	96	6.1	74	16	9	14780000	39465000
mgp5588	4541646	CC53_min_Jun13	Cline Ecology 2015	11702083089	77497239	45.4026	-93.2021	Warm summer continental or hemiboreal	Dfb	6.2	750	96	6.1	74	16	9	15228000	40829000
mgp5588	4541647	CC72_min_Jun13	Cline Ecology 2015	9453732047	62607497	45.4026	-93.2021	Warm summer continental or hemiboreal	Dfb	6.2	750	96	6.1	74	16	9	12926000	35077000
mgp5588	4541648	CC77_min_Jun13	Cline Ecology 2015	7567538499	50116149	45.4026	-93.2021	Warm summer continental or hemiboreal	Dfb	6.2	750	96	6.1	74	16	9	10033000	27152000
mgp5588	4541649	CCNH_min_Jun13	Cline Ecology 2015	8876832923	58786973	45.4026	-93.2021	Warm summer continental or hemiboreal	Dfb	6.2	750	96	6.1	74	16	9	11788000	31888000
mgp5588	4541650	CCOS_min_Jun13	Cline Ecology 2015	7450633091	49341941	45.4026	-93.2021	Warm summer continental or hemiboreal	Dfb	6.2	750	96	6.1	74	16	9	10157000	27382000
mgp5588	4541651	CCUPO_min_Jun13	Cline Ecology 2015	8731088931	57821781	45.4026	-93.2021	Warm summer continental or hemiboreal	Dfb	6.2	750	96	6.1	74	16	9	11509000	32002000
mgp15600	4670123	GV_uncut	Cline 2017	6942986342	45980042	43.5694	-110.311	Subarctic or boreal	Dfc	-0.3	521	44	7.2	38	40	22	7586700	19896000
mgp15600	4670120	GVE_uncut	Cline 2017	7003222356	46378956	43.5694	-110.311	Subarctic or boreal	Dfc	-0.3	521	44	7.2	38	40	22	8708900	22918000
mgp15600	4670121	LH_uncut	Cline 2017	6296889656	41701256	43.2958	-110.657	Subarctic or boreal	Dfc	0.6	509	44	7.2	38	40	22	6055700	15680000
mgp15600	4670118	LHE_uncut	Cline 2017	6105280471	40432321	43.2958	-110.657	Subarctic or boreal	Dfc	0.6	509	44	7.2	38	40	22	6154600	16140000
mgp15600	4670119	MB_uncut	Cline 2017	4774945103	31622153	43.5144	-110.712	Subarctic or boreal	Dfc	2.5	493	44	7.2	38	40	22	5306000	13953000
mgp15600	4670117	MBE_uncut	Cline 2017	4668384403	30916453	43.5144	-110.712	Subarctic or boreal	Dfc	2.5	493	44	7.2	38	40	22	5200400	13762000
mgp15600	4670122	UH_uncut	Cline 2017	7678885748	50853548	48.3	-110.661	Semi-arid/arid desert	BSk	6.4	312	24	7.7	22	42	36	8303500	21332000
mgp15600	4670116	UHE_uncut	Cline 2017	6155685630	40766130	48.3	-110.661	Semi-arid/arid desert	BSk	6.4	312	24	7.7	22	42	36	6955600	18315000
mgp3608	4465558	BOF_454	Cobo-Díaz 2015	80126156	257697	36.9574	-3.46336	Mediterranean	Csa	12.8	570	33	7	41	38	22	62395	178720
mgp3608	4465556	UOF_454	Cobo-Díaz 2015	159918596	412302	36.9697	-3.46027	Mediterranean	Csa	12.8	570	33	7	41	38	22	93905	277630
mgp405	4453246	METASOIL F1 Rothamsted 2009 February 0-21cm Direct MPBIO1O1	Delmont 2012	358393415	976268	51.4815	0.222231	Oceanic	Cfb	10.2	632	74	6.6	34	38	28	238450	724530
mgp405	4453247	METASOIL F2a Rothamsted 2009 February 0-21cm Indirect MPBIO1O1	Delmont 2012	470523038	1094883	51.4815	0.222231	Oceanic	Cfb	10.2	632	74	6.6	34	38	28	331620	975350
mgp405	4453254	METASOIL F2b Rothamsted 2009 February 0-21cm Indirect MPBIO1O1	Delmont 2012	321342919	890966	51.4815	0.222231	Oceanic	Cfb	10.2	632	74	6.6	34	38	28	248420	716440
mgp405	4453407	METASOIL F3 Rothamsted 2009 February 0-10cm Indirect in plug	Delmont 2012	311395302	754829	51.4815	0.222231	Oceanic	Cfb	10.2	632	74	6.6	34	38	28	212050	627090
mgp405	4453257	METASOIL F4 Rothamsted 2009 February 0-10cm Indirect DNA Tissue	Delmont 2012	391415961	946839	51.4815	0.222231	Oceanic	Cfb	10.2	632	74	6.6	34	38	28	221420	740060
mgp405	4453274	METASOIL F5 Rothamsted 2009 February 0-10cm Indirect Gram positive	Delmont 2012	256246231	754185	51.4815	0.222231	Oceanic	Cfb	10.2	632	74	6.6	34	38	28	636510	1874200
mgp405	4453433	METASOIL F6 Rothamsted 2009 February 11-21cm Indirect in plug	Delmont 2012	308792456	826513	51.4815	0.222231	Oceanic	Cfb	10.2	632	74	6.6	34	38	28	208520	605150
mgp405	4453261	METASOIL J1 Rothamsted 2009 July 0-21cm Direct MPBIO1O1	Delmont 2012	465558160	1130719	51.4815	0.222231	Oceanic	Cfb	10.2	632	74	6.6	34	38	28	307780	943930
mgp405	4453434	METASOIL J1a-10 Rothamsted 2010 July 0-21cm Direct MPBIO1O1	Delmont 2012	433202892	1137813	51.4815	0.222231	Oceanic	Cfb	10.2	632	74	6.6	34	38	28	303150	915970
mgp405	4453436	METASOIL J1b-10 Rothamsted 2010 July 0-21cm Direct MPBIO1O1	Delmont 2012	343359668	919406	51.4815	0.222231	Oceanic	Cfb	10.2	632	74	6.6	34	38	28	233840	714910
mgp405	4453435	METASOIL J1rhizo-10 Rothamsted Rhizosphere 2010 July 0-21cm Direct MPBIO1O1	Delmont 2012	371406384	1068770	51.4815	0.222231	Oceanic	Cfb	10.2	632	74	6.6	34	38	28	261770	781080
mgp405	4453256	METASOIL J4 Rothamsted 2009 July 0-10cm Indirect DNA Tissue	Delmont 2012	505500140	1135084	51.4815	0.222231	Oceanic	Cfb	10.2	632	74	6.6	34	38	28	289450	958080
mgp405	4453406	METASOIL J7 Rothamsted 2009 July 0-21cm Direct MoBIO	Delmont 2012	338504768	938860	51.4815	0.222231	Oceanic	Cfb	10.2	632	74	6.6	34	38	28	239420	722410
mgp8624	4558897	0A-Metagenome	Dini-Andreote 2014	2176321831	13242159	53.4937	6.22476	Oceanic	Cfb	8.7	801	53	5.7	50	28	22	2832600	6966500
mgp8624	4558900	0B-Metagenome	Dini-Andreote 2014	3401282325	20528012	53.4937	6.22476	Oceanic	Cfb	8.7	801	53	5.7	50	28	22	4347600	10719000
mgp8624	4558903	0C-Metagenome	Dini-Andreote 2014	1938333700	11522239	53.4937	6.22476	Oceanic	Cfb	8.7	801	53	5.7	50	28	22	2333200	5768300
mgp8624	4558906	1D-Metagenome	Dini-Andreote 2014	2255559508	12813819	53.4937	6.22476	Oceanic	Cfb	8.7	801	53	5.7	50	28	22	2974800	7523700
mgp8624	4558909	1F-Metagenome	Dini-Andreote 2014	2777721432	16485482	53.4937	6.22476	Oceanic	Cfb	8.7	801	53	5.7	50	28	22	4066300	10261000
mgp8624	4558912	1G-Metagenome	Dini-Andreote 2014	2826920802	18046584	53.4937	6.22476	Oceanic	Cfb	8.7	801	53	5.7	50	28	22	4346700	11107000
mgp8624	4558915	3A-Metagenome	Dini-Andreote 2014	3205571588	19548727	53.4937	6.22476	Oceanic	Cfb	8.7	801	53	5.7	50	28	22	3750900	9332300
mgp8624	4558918	3B-Metagenome	Dini-Andreote 2014	1847792318	11148206	53.4937	6.22476	Oceanic	Cfb	8.7	801	53	5.7	50	28	22	2193500	5461900
mgp8624	4558921	3C-Metagenome	Dini-Andreote 2014	2418443284	14798632	53.4937	6.22476	Oceanic	Cfb	8.7	801	53	5.7	50	28	22	2772500	6845000
mgp8624	4558924	6A-Metagenome	Dini-Andreote 2014	2107365646	12835938	53.4937	6.22476	Oceanic	Cfb	8.7	801	53	5.7	50	28	22	2686200	6714800
mgp8624	4558927	6C-Metagenome	Dini-Andreote 2014	2072319370	11648006	53.4937	6.22476	Oceanic	Cfb	8.7	801	53	5.7	50	28	22	2537800	6437600
mgp8624	4558930	6D-Metagenome	Dini-Andreote 2014	1273965121	7103663	53.4937	6.22476	Oceanic	Cfb	8.7	801	53	5.7	50	28	22	1512800	3839800
mgp8624	4558933	8A-Metagenome	Dini-Andreote 2014	437994379	2379208	53.4937	6.22476	Oceanic	Cfb	8.7	801	53	5.7	50	28	22	533140	1366100
mgp8624	4558936	8B-Metagenome	Dini-Andreote 2014	573508052	3150283	53.4937	6.22476	Oceanic	Cfb	8.7	801	53	5.7	50	28	22	701430	1784400
mgp8624	4558939	8C-Metagenome	Dini-Andreote 2014	2993511909	18105028	53.4937	6.22476	Oceanic	Cfb	8.7	801	53	5.7	50	28	22	3987300	10049000
mgp4745	4449252	1_17_RL2	Fierer 2012	36665161	92615	45.3993	-93.2653	Warm summer continental or hemiboreal	Dfb	6.2	750	96	6.1	74	16	9	24094	65340
mgp4745	4449255	1_22_RL3	Fierer 2012	32258894	80499	45.3993	-93.2653	Warm summer continental or hemiboreal	Dfb	6.2	750	96	6.1	74	16	9	17795	51398
mgp4745	4449256	1_23_RL4	Fierer 2012	35553938	87810	45.3993	-93.2653	Warm summer continental or hemiboreal	Dfb	6.2	750	96	6.1	74	16	9	20326	58373
mgp4745	4449258	1_38_RL5	Fierer 2012	26412606	66029	45.3993	-93.2653	Warm summer continental or hemiboreal	Dfb	6.2	750	96	6.1	74	16	9	12374	35931
mgp4745	4449357	1_45_RL7	Fierer 2012	25790999	64560	45.3993	-93.2653	Warm summer continental or hemiboreal	Dfb	6.2	750	96	6.1	74	16	9	69732	182990
mgp4745	4449284	1_52_RL8	Fierer 2012	30913425	77306	45.3993	-93.2653	Warm summer continental or hemiboreal	Dfb	6.2	750	96	6.1	74	16	9	109710	260810
mgp4745	4449877	1_54_RL9	Fierer 2012	34126987	84858	45.3993	-93.2653	Warm summer continental or hemiboreal	Dfb	6.2	750	96	6.1	74	16	9	18678	54284
mgp4745	4449249	1_8_RL1	Fierer 2012	23664198	59998	45.3993	-93.2653	Warm summer continental or hemiboreal	Dfb	6.2	750	96	6.1	74	16	9	11175	31971
mgp4745	4449356	2_201_RL1	Fierer 2012	16491779	49322	42.4416	-85.3761	Hot summer continental	Dfa	8.7	912	105	6.1	51	32	17	50852	122820
mgp4745	4449358	2_204_RL2	Fierer 2012	30994869	90765	42.4416	-85.3761	Hot summer continental	Dfa	8.7	912	105	6.1	51	32	17	93217	225840
mgp4745	4449359	2_209_RL3	Fierer 2012	21339728	62232	42.4416	-85.3761	Hot summer continental	Dfa	8.7	912	105	6.1	51	32	17	68472	167370
mgp4745	4449360	2_301_RL4	Fierer 2012	29380616	84770	42.4416	-85.3761	Hot summer continental	Dfa	8.7	912	105	6.1	51	32	17	87997	215360
mgp4745	4449362	2_309_RL6	Fierer 2012	30469304	88074	42.4416	-85.3761	Hot summer continental	Dfa	8.7	912	105	6.1	51	32	17	101810	248250
mgp4745	4449363	2_401_RL7	Fierer 2012	23810360	69516	42.4416	-85.3761	Hot summer continental	Dfa	8.7	912	105	6.1	51	32	17	14076	39089
mgp4745	4449364	2_404_RL8	Fierer 2012	22988021	65582	42.4416	-85.3761	Hot summer continental	Dfa	8.7	912	105	6.1	51	32	17	14091	38422
mgp4745	4449365	2_409_RL9	Fierer 2012	13736747	39365	42.4416	-85.3761	Hot summer continental	Dfa	8.7	912	105	6.1	51	32	17	8706	23991
mgp2997	4477875	AR3_r1	Fierer 2012	523535200	5235352	-26.733	-54.683	Humid subtropical	Cfa	20.1	1582	13	5.3	44	24	32	228120	460140
mgp2997	4477876	BZ1_r1	Fierer 2012	654390300	6543903	64.8	-148.25	Subarctic or boreal	Dfc	-3.4	302	236	5.4	26	67	7	349710	719660
mgp2997	4477877	CL1_r1	Fierer 2012	640294000	6402940	34.617	-81.667	Humid subtropical	Cfa	15.7	1228	41	5	51	33	16	354370	734370
mgp2997	4477899	DF1_r1	Fierer 2012	389004400	3890044	35.967	-79.083	Humid subtropical	Cfa	14.7	1161	143	5.4	48	39	13	248140	522420
mgp2997	4477900	EB017_r1	Fierer 2012	794708600	7947086	-78.03	163.873	Ice cap	EF	-25	210	0	8.3	96	1	3	320330	610670
mgp2997	4477901	EB019_r1	Fierer 2012	545464000	5454640	-77.725	162.313	Ice cap	EF	-25	210	0	8.3	96	1	3	400300	739570
mgp2997	4477902	EB020_r1	Fierer 2012	944668400	9446684	-77.608	163.249	Ice cap	EF	-25	210	0	8.3	96	1	3	415150	748630
mgp2997	4477903	EB021_r1	Fierer 2012	654368100	6543681	-77.6375	162.887	Ice cap	EF	-25	210	0	8.3	96	1	3	278490	511150
mgp2997	4477904	EB024_r1	Fierer 2012	1086364600	10863646	-77.527	161.702	Ice cap	EF	-25	210	0	8.3	96	1	3	503350	884520
mgp2997	4477803	EB026_read1	Fierer 2012	595168400	5951684	-77.725	162.311	Ice cap	EF	-25	210	0	8.3	96	1	3	372460	712300
mgp2997	4477804	KP1_r1	Fierer 2012	534883200	5348832	39.1	-96.6	Humid subtropical	Cfa	12.1	866	47	6.8	17	54	29	292980	593340
mgp2997	4477805	MD3_r1	Fierer 2012	589949700	5899497	34.9	-115.65	Semi-arid/arid desert	BWh	17.4	207	0	8	69	22	9	310510	613710
mgp2997	4477807	PE6_r1	Fierer 2012	920666200	9206662	-12.633	-71.233	Tropical rainforest/monsoon	Af	24.5	3046	92	5.5	41	28	30	417900	810880
mgp2997	4477872	SF2_r1	Fierer 2012	680545600	6805456	35.383	-105.933	Semi-arid/arid desert	BSk	10.4	347	0	8	60	24	16	292850	583480
mgp2997	4477873	SV1_r1	Fierer 2012	1112254600	11122546	34.333	-106.733	Semi-arid/arid desert	BSk	12.6	257	0	8	60	24	16	545560	1031000
mgp2997	4477874	TL1_r1	Fierer 2012	601197100	6011971	68.633	-149.583	Subarctic or boreal	Dfc	-11.7	229	285	5.6	31	43	25	351770	703590
mgp10591	4579277	bulk soil_1	Fonseca 2018	648451865	2694917	-8.37677	-63.6314	Tropical rainforest/monsoon	Am	26.2	2192	8	4	39	33	27	203830	525590
mgp10591	4579275	bulk soil_2	Fonseca 2018	413336354	1725895	-8.37677	-63.6314	Tropical rainforest/monsoon	Am	26.2	2192	8	4	39	33	27	128470	330240
mgp10591	4579276	bulk soil_3	Fonseca 2018	435889590	2116070	-8.37677	-63.6314	Tropical rainforest/monsoon	Am	26.2	2192	8	4	39	33	27	181580	461180
mgp5845	4535167	rhizosphere_1	Fonseca 2018	630081836	2715594	-8.37677	-63.6314	Tropical rainforest/monsoon	Am	26.2	2192	8	4	39	33	27	450250	1330100
mgp5845	4535136	rhizosphere_2	Fonseca 2018	296443716	1293070	-8.37677	-63.6314	Tropical rainforest/monsoon	Am	26.2	2192	8	4	39	33	27	204830	598050
mgp5845	4535204	rhizosphere_3	Fonseca 2018	587773541	2610515	-8.37677	-63.6314	Tropical rainforest/monsoon	Am	26.2	2192	8	4	39	33	27	427820	1227700
mgp13011	4623658	1_TAAGGCGA-TAGATCGC_L001_R1_001	Gibbons 2017	1439771867	14255167	46.682	-114.027	Warm summer continental or hemiboreal	Dfb	5.9	374	43	7.2	32	47	21	1440800	3654500
mgp13011	4623639	100_CGTACTAG-AAGGAGTA_L005_R1_001	Gibbons 2017	1122131210	11110210	46.682	-114.027	Warm summer continental or hemiboreal	Dfb	5.9	374	43	7.2	32	47	21	982220	2456800
mgp13011	4623640	118_CGTACTAG-CTAAGCCT_L001_R1_001	Gibbons 2017	1152978428	11415628	46.682	-114.027	Warm summer continental or hemiboreal	Dfb	5.9	374	43	7.2	32	47	21	1071700	2695600
mgp13011	4623641	127_AGGCAGAA-CTCTCTAT_L003_R1_001	Gibbons 2017	1363452328	13499528	46.682	-114.027	Warm summer continental or hemiboreal	Dfb	5.9	374	43	7.2	32	47	21	1311400	3309600
mgp13011	4623642	131_AGGCAGAA-TAGATCGC_L002_R1_001	Gibbons 2017	1530428356	15152756	46.682	-114.027	Warm summer continental or hemiboreal	Dfb	5.9	374	43	7.2	32	47	21	1356100	3433100
mgp13011	4623643	153_AGGCAGAA-GTAAGGAG_L001_R1_001	Gibbons 2017	266181258	2635458	46.682	-114.027	Warm summer continental or hemiboreal	Dfb	5.9	374	43	7.2	32	47	21	243680	616690
mgp13011	4623644	154_AGGCAGAA-TATCCTCT_L004_R1_001	Gibbons 2017	3075166291	30447191	46.682	-114.027	Warm summer continental or hemiboreal	Dfb	5.9	374	43	7.2	32	47	21	2734800	6862400
mgp13011	4623645	155_AGGCAGAA-AGAGTAGA_L005_R1_001	Gibbons 2017	1541232730	15259730	46.682	-114.027	Warm summer continental or hemiboreal	Dfb	5.9	374	43	7.2	32	47	21	1299900	3291000
mgp13011	4623646	157_AGGCAGAA-ACTGCATA_L002_R1_001	Gibbons 2017	2163796730	21423730	46.682	-114.027	Warm summer continental or hemiboreal	Dfb	5.9	374	43	7.2	32	47	21	1951800	4982400
mgp13011	4623647	168_AGGCAGAA-AAGGAGTA_L003_R1_001	Gibbons 2017	1745886404	17286004	46.682	-114.027	Warm summer continental or hemiboreal	Dfb	5.9	374	43	7.2	32	47	21	1653800	4175600
mgp13011	4623650	17_TAAGGCGA-GTAAGGAG_L005_R1_001	Gibbons 2017	2017584484	19976084	46.682	-114.027	Warm summer continental or hemiboreal	Dfb	5.9	374	43	7.2	32	47	21	1746500	4396900
mgp13011	4623648	170_TCCTGAGC-TAGATCGC_L005_R1_001	Gibbons 2017	1280467698	12677898	46.682	-114.027	Warm summer continental or hemiboreal	Dfb	5.9	374	43	7.2	32	47	21	1158300	2910100
mgp13011	4623649	178_AGGCAGAA-CTAAGCCT_L004_R1_001	Gibbons 2017	2920732746	28918146	46.682	-114.027	Warm summer continental or hemiboreal	Dfb	5.9	374	43	7.2	32	47	21	2747800	6924600
mgp13011	4623651	181_TCCTGAGC-CTCTCTAT_L001_R1_001	Gibbons 2017	1761221638	17437838	46.682	-114.027	Warm summer continental or hemiboreal	Dfb	5.9	374	43	7.2	32	47	21	1748200	4424200
mgp13011	4623652	185_TCCTGAGC-AGAGTAGA_L003_R1_001	Gibbons 2017	1352693101	13393001	46.682	-114.027	Warm summer continental or hemiboreal	Dfb	5.9	374	43	7.2	32	47	21	1342500	3411400
mgp13011	4623653	188_TCCTGAGC-GTAAGGAG_L004_R1_001	Gibbons 2017	1030057085	10198585	46.682	-114.027	Warm summer continental or hemiboreal	Dfb	5.9	374	43	7.2	32	47	21	1012100	2545800
mgp13011	4623654	189_TCCTGAGC-ACTGCATA_L005_R1_001	Gibbons 2017	3071320514	30409114	46.682	-114.027	Warm summer continental or hemiboreal	Dfb	5.9	374	43	7.2	32	47	21	2724100	6860000
mgp13011	4623655	191_TCCTGAGC-TATCCTCT_L002_R1_001	Gibbons 2017	2198562041	21767941	46.682	-114.027	Warm summer continental or hemiboreal	Dfb	5.9	374	43	7.2	32	47	21	2087700	5262800
mgp13011	4623656	194_TCCTGAGC-CTAAGCCT_L002_R1_001	Gibbons 2017	920379872	9112672	46.682	-114.027	Warm summer continental or hemiboreal	Dfb	5.9	374	43	7.2	32	47	21	837220	2113200
mgp13011	4623657	198_GGACTCCT-TAGATCGC_L003_R1_001	Gibbons 2017	1703423378	16865578	46.682	-114.027	Warm summer continental or hemiboreal	Dfb	5.9	374	43	7.2	32	47	21	1728000	4368900
mgp13011	4623677	2_TAAGGCGA-CTCTCTAT_L002_R1_001	Gibbons 2017	1698567702	16817502	46.682	-114.027	Warm summer continental or hemiboreal	Dfb	5.9	374	43	7.2	32	47	21	1618300	4080400
mgp13011	4623659	201_GGACTCCT-CTCTCTAT_L004_R1_001	Gibbons 2017	2050575528	20302728	46.682	-114.027	Warm summer continental or hemiboreal	Dfb	5.9	374	43	7.2	32	47	21	1973100	4991800
mgp13011	4623660	203_TCCTGAGC-AAGGAGTA_L001_R1_001	Gibbons 2017	1082151269	10714369	46.682	-114.027	Warm summer continental or hemiboreal	Dfb	5.9	374	43	7.2	32	47	21	1029800	2619600
mgp13011	4623661	209_GGACTCCT-TATCCTCT_L005_R1_001	Gibbons 2017	1636563095	16203595	46.682	-114.027	Warm summer continental or hemiboreal	Dfb	5.9	374	43	7.2	32	47	21	1479300	3733300
mgp13011	4623664	21_TAAGGCGA-ACTGCATA_L001_R1_001	Gibbons 2017	1391825046	13780446	46.682	-114.027	Warm summer continental or hemiboreal	Dfb	5.9	374	43	7.2	32	47	21	1317800	3362500
mgp13011	4623662	211_GGACTCCT-AGAGTAGA_L001_R1_001	Gibbons 2017	1775567678	17579878	46.682	-114.027	Warm summer continental or hemiboreal	Dfb	5.9	374	43	7.2	32	47	21	1563800	3972800
mgp13011	4623663	217_GGACTCCT-GTAAGGAG_L002_R1_001	Gibbons 2017	1945098198	19258398	46.682	-114.027	Warm summer continental or hemiboreal	Dfb	5.9	374	43	7.2	32	47	21	1781800	4515400
mgp13011	4623665	220_TAGGCATG-TAGATCGC_L001_R1_001	Gibbons 2017	1058172556	10476956	46.682	-114.027	Warm summer continental or hemiboreal	Dfb	5.9	374	43	7.2	32	47	21	1000000	2556800
mgp13011	4623666	224_TAGGCATG-CTCTCTAT_L002_R1_001	Gibbons 2017	1441625722	14273522	46.682	-114.027	Warm summer continental or hemiboreal	Dfb	5.9	374	43	7.2	32	47	21	1360700	3466900
mgp13011	4623667	226_GGACTCCT-ACTGCATA_L003_R1_001	Gibbons 2017	4063655816	40234216	46.682	-114.027	Warm summer continental or hemiboreal	Dfb	5.9	374	43	7.2	32	47	21	3769500	9572300
mgp13011	4623668	227_GGACTCCT-AAGGAGTA_L004_R1_001	Gibbons 2017	2176061059	21545159	46.682	-114.027	Warm summer continental or hemiboreal	Dfb	5.9	374	43	7.2	32	47	21	2037500	5155400
mgp13011	4623669	228_GGACTCCT-CTAAGCCT_L005_R1_001	Gibbons 2017	2357431405	23340905	46.682	-114.027	Warm summer continental or hemiboreal	Dfb	5.9	374	43	7.2	32	47	21	1930300	4890600
mgp13011	4623670	231_TAGGCATG-TATCCTCT_L003_R1_001	Gibbons 2017	1419250586	14051986	46.682	-114.027	Warm summer continental or hemiboreal	Dfb	5.9	374	43	7.2	32	47	21	1374900	3501100
mgp13011	4623671	24_TAAGGCGA-AGAGTAGA_L004_R1_001	Gibbons 2017	1802815862	17849662	46.682	-114.027	Warm summer continental or hemiboreal	Dfb	5.9	374	43	7.2	32	47	21	1807400	4581900
mgp13011	4623672	258_TAGGCATG-AGAGTAGA_L004_R1_001	Gibbons 2017	1610635385	15946885	46.682	-114.027	Warm summer continental or hemiboreal	Dfb	5.9	374	43	7.2	32	47	21	1468500	3724000
mgp13011	4623674	26_TAAGGCGA-AAGGAGTA_L002_R1_001	Gibbons 2017	1160768861	11492761	46.682	-114.027	Warm summer continental or hemiboreal	Dfb	5.9	374	43	7.2	32	47	21	1112000	2829600
mgp13011	4623673	268_TAGGCATG-GTAAGGAG_L005_R1_001	Gibbons 2017	1986017742	19663542	46.682	-114.027	Warm summer continental or hemiboreal	Dfb	5.9	374	43	7.2	32	47	21	1660400	4226800
mgp13011	4623675	277_TAGGCATG-ACTGCATA_L001_R1_001	Gibbons 2017	2254354441	22320341	46.682	-114.027	Warm summer continental or hemiboreal	Dfb	5.9	374	43	7.2	32	47	21	2081800	5310000
mgp13011	4623676	281_TAGGCATG-AAGGAGTA_L002_R1_001	Gibbons 2017	2477030858	24525058	46.682	-114.027	Warm summer continental or hemiboreal	Dfb	5.9	374	43	7.2	32	47	21	2285800	5861100
mgp13011	4623678	304_TAGGCATG-CTAAGCCT_L003_R1_001	Gibbons 2017	2655821260	26295260	46.682	-114.027	Warm summer continental or hemiboreal	Dfb	5.9	374	43	7.2	32	47	21	2430800	6159900
mgp13011	4623679	333_CTCTCTAC-CTCTCTAT_L005_R1_001	Gibbons 2017	2705204099	26784199	46.682	-114.027	Warm summer continental or hemiboreal	Dfb	5.9	374	43	7.2	32	47	21	2384700	6028800
mgp13011	4623680	334_CTCTCTAC-TAGATCGC_L004_R1_001	Gibbons 2017	1530670554	15155154	46.682	-114.027	Warm summer continental or hemiboreal	Dfb	5.9	374	43	7.2	32	47	21	1451300	3669600
mgp13011	4623681	349_CTCTCTAC-TATCCTCT_L001_R1_001	Gibbons 2017	1543227379	15279479	46.682	-114.027	Warm summer continental or hemiboreal	Dfb	5.9	374	43	7.2	32	47	21	1534500	3903900
mgp13011	4623682	350_CTCTCTAC-AGAGTAGA_L002_R1_001	Gibbons 2017	1556593416	15411816	46.682	-114.027	Warm summer continental or hemiboreal	Dfb	5.9	374	43	7.2	32	47	21	1551400	3924500
mgp13011	4623683	351_CTCTCTAC-GTAAGGAG_L003_R1_001	Gibbons 2017	626477851	6202751	46.682	-114.027	Warm summer continental or hemiboreal	Dfb	5.9	374	43	7.2	32	47	21	709020	1802200
mgp13011	4623684	352_CTCTCTAC-ACTGCATA_L004_R1_001	Gibbons 2017	382385697	3785997	46.682	-114.027	Warm summer continental or hemiboreal	Dfb	5.9	374	43	7.2	32	47	21	346510	869490
mgp13011	4623686	38_TAAGGCGA-CTAAGCCT_L003_R1_001	Gibbons 2017	1107281281	10963181	46.682	-114.027	Warm summer continental or hemiboreal	Dfb	5.9	374	43	7.2	32	47	21	1042100	2635300
mgp13011	4623685	381_CTCTCTAC-AAGGAGTA_L005_R1_001	Gibbons 2017	2246258079	22240179	46.682	-114.027	Warm summer continental or hemiboreal	Dfb	5.9	374	43	7.2	32	47	21	1984600	5047200
mgp13011	4623687	391_CTCTCTAC-CTAAGCCT_L001_R1_001	Gibbons 2017	425125766	4209166	46.682	-114.027	Warm summer continental or hemiboreal	Dfb	5.9	374	43	7.2	32	47	21	369950	930420
mgp13011	4623688	400_CAGAGAGG-CTCTCTAT_L003_R1_001	Gibbons 2017	1664009037	16475337	46.682	-114.027	Warm summer continental or hemiboreal	Dfb	5.9	374	43	7.2	32	47	21	1624600	4110000
mgp13011	4623689	402_CAGAGAGG-TATCCTCT_L004_R1_001	Gibbons 2017	1505819100	14909100	46.682	-114.027	Warm summer continental or hemiboreal	Dfb	5.9	374	43	7.2	32	47	21	1421200	3610800
mgp13011	4623690	407_CAGAGAGG-TAGATCGC_L002_R1_001	Gibbons 2017	1760535141	17431041	46.682	-114.027	Warm summer continental or hemiboreal	Dfb	5.9	374	43	7.2	32	47	21	1720500	4358200
mgp13011	4623694	41_CGTACTAG-TAGATCGC_L004_R1_001	Gibbons 2017	1606518524	15906124	46.682	-114.027	Warm summer continental or hemiboreal	Dfb	5.9	374	43	7.2	32	47	21	1532200	3901000
mgp13011	4623691	415_CAGAGAGG-ACTGCATA_L002_R1_001	Gibbons 2017	1260382232	12479032	46.682	-114.027	Warm summer continental or hemiboreal	Dfb	5.9	374	43	7.2	32	47	21	1263000	3185900
mgp13011	4623692	418_CAGAGAGG-AGAGTAGA_L005_R1_001	Gibbons 2017	1205724769	11937869	46.682	-114.027	Warm summer continental or hemiboreal	Dfb	5.9	374	43	7.2	32	47	21	1131400	2847900
mgp13011	4623693	419_CAGAGAGG-GTAAGGAG_L001_R1_001	Gibbons 2017	129101735	1278235	46.682	-114.027	Warm summer continental or hemiboreal	Dfb	5.9	374	43	7.2	32	47	21	133660	338000
mgp13011	4623695	421_CAGAGAGG-AAGGAGTA_L003_R1_001	Gibbons 2017	1413505807	13995107	46.682	-114.027	Warm summer continental or hemiboreal	Dfb	5.9	374	43	7.2	32	47	21	1282900	3251900
mgp13011	4623697	49_CGTACTAG-CTCTCTAT_L005_R1_001	Gibbons 2017	3061850855	30315355	46.682	-114.027	Warm summer continental or hemiboreal	Dfb	5.9	374	43	7.2	32	47	21	2548500	6396200
mgp13011	4623698	59_CGTACTAG-TATCCTCT_L001_R1_001	Gibbons 2017	1977456275	19578775	46.682	-114.027	Warm summer continental or hemiboreal	Dfb	5.9	374	43	7.2	32	47	21	2035000	5126700
mgp13011	4623699	66_CGTACTAG-AGAGTAGA_L002_R1_001	Gibbons 2017	3162578559	31312659	46.682	-114.027	Warm summer continental or hemiboreal	Dfb	5.9	374	43	7.2	32	47	21	3056400	7717400
mgp13011	4623700	7_TAAGGCGA-TATCCTCT_L003_R1_001	Gibbons 2017	1248483725	12361225	46.682	-114.027	Warm summer continental or hemiboreal	Dfb	5.9	374	43	7.2	32	47	21	1137400	2886800
mgp13011	4623701	90_CGTACTAG-ACTGCATA_L004_R1_001	Gibbons 2017	2655975487	26296787	46.682	-114.027	Warm summer continental or hemiboreal	Dfb	5.9	374	43	7.2	32	47	21	2459600	6243400
mgp13011	4623702	94_CGTACTAG-GTAAGGAG_L003_R1_001	Gibbons 2017	1273222261	12606161	46.682	-114.027	Warm summer continental or hemiboreal	Dfb	5.9	374	43	7.2	32	47	21	1230400	3132300
mgp6787	4543770	C1.contigWithCov	Guo 2016	2802389196	5503592	42.3948	-85.3739	Hot summer continental	Dfa	8.7	912	105	6.1	51	32	17	1221500	4624800
mgp6787	4543771	C2.contigWithCov	Guo 2016	3001168673	5944107	42.3948	-85.3739	Hot summer continental	Dfa	8.7	912	105	6.1	51	32	17	1304700	4816200
mgp6787	4543772	C3.contigWithCov	Guo 2016	3519218745	7033413	42.3948	-85.3739	Hot summer continental	Dfa	8.7	912	105	6.1	51	32	17	1555800	5628000
mgp6787	4543773	C4.contigWithCov	Guo 2016	3342188659	6801453	42.3948	-85.3739	Hot summer continental	Dfa	8.7	912	105	6.1	51	32	17	1495800	5320100
mgp6787	4543774	C5.contigWithCov	Guo 2016	3656016194	7248199	42.3948	-85.3739	Hot summer continental	Dfa	8.7	912	105	6.1	51	32	17	1642400	5985300
mgp6787	4543775	C6.contigWithCov	Guo 2016	3239323040	6430052	42.3948	-85.3739	Hot summer continental	Dfa	8.7	912	105	6.1	51	32	17	1533100	5620800
mgp6787	4543776	C7.contigWithCov	Guo 2016	3044683146	6104071	42.3948	-85.3739	Hot summer continental	Dfa	8.7	912	105	6.1	51	32	17	1450500	5249700
mgp6787	4543777	M1.contigWithCov	Guo 2016	3641445144	7748864	42.3948	-85.3739	Hot summer continental	Dfa	8.7	912	105	6.1	51	32	17	1622500	5547600
mgp6787	4543778	M2.contigWithCov	Guo 2016	3595458649	7646400	42.3948	-85.3739	Hot summer continental	Dfa	8.7	912	105	6.1	51	32	17	1596100	5451800
mgp6787	4543779	M3.contigWithCov	Guo 2016	3367825461	7167505	42.3948	-85.3739	Hot summer continental	Dfa	8.7	912	105	6.1	51	32	17	1545100	5267100
mgp6787	4543780	M4.contigWithCov	Guo 2016	2775431641	5981679	42.3948	-85.3739	Hot summer continental	Dfa	8.7	912	105	6.1	51	32	17	1268800	4311800
mgp6787	4543781	M5.contigWithCov	Guo 2016	2932326296	6295398	42.3948	-85.3739	Hot summer continental	Dfa	8.7	912	105	6.1	51	32	17	1325800	4532900
mgp6787	4543782	M6.contigWithCov	Guo 2016	2727849635	5901128	42.3948	-85.3739	Hot summer continental	Dfa	8.7	912	105	6.1	51	32	17	1265900	4294900
mgp6787	4543783	M7.contigWithCov	Guo 2016	2698799435	5730646	42.3948	-85.3739	Hot summer continental	Dfa	8.7	912	105	6.1	51	32	17	1274800	4267300
mgp6787	4543784	S1.contigWithCov	Guo 2016	2832577702	6046926	42.3948	-85.3739	Hot summer continental	Dfa	8.7	912	105	6.1	51	32	17	1314300	4476300
mgp6787	4543785	S2.contigWithCov	Guo 2016	2497624874	5271946	42.3948	-85.3739	Hot summer continental	Dfa	8.7	912	105	6.1	51	32	17	1178300	3977300
mgp6787	4543786	S3.contigWithCov	Guo 2016	2970568996	6362710	42.3948	-85.3739	Hot summer continental	Dfa	8.7	912	105	6.1	51	32	17	1371900	4692500
mgp6787	4543787	S4.contigWithCov	Guo 2016	2889374366	6225304	42.3948	-85.3739	Hot summer continental	Dfa	8.7	912	105	6.1	51	32	17	1307500	4482000
mgp6787	4543788	S5.contigWithCov	Guo 2016	2425302998	5080839	42.3948	-85.3739	Hot summer continental	Dfa	8.7	912	105	6.1	51	32	17	1152600	3867600
mgp6787	4543789	S6.contigWithCov	Guo 2016	2953911202	6309742	42.3948	-85.3739	Hot summer continental	Dfa	8.7	912	105	6.1	51	32	17	1337300	4535500
mgp6787	4543790	S7.contigWithCov	Guo 2016	2662683609	5711024	42.3948	-85.3739	Hot summer continental	Dfa	8.7	912	105	6.1	51	32	17	1240700	4211500
mgp13620	4633085	A7_ATCACG_L007_001	Howe 2016	4805128530	47575530	41.9206	-93.7497	Hot summer continental	Dfa	8.9	842	17	6.3	26	47	26	5193700	13016000
mgp13620	4633087	A9_ACTTGA_L006_001	Howe 2016	2527541766	25025166	41.9206	-93.7497	Hot summer continental	Dfa	8.9	842	17	6.3	26	47	26	2355300	5935000
mgp13620	4633088	B10_GAGTGG_L007_001	Howe 2016	5290553720	52381720	41.9206	-93.7497	Hot summer continental	Dfa	8.9	842	17	6.3	26	47	26	5385000	13641000
mgp13620	4633089	B11_ACTGAT_L007_001	Howe 2016	7376359058	73033258	41.9206	-93.7497	Hot summer continental	Dfa	8.9	842	17	6.3	26	47	26	6554100	16601000
mgp13620	4633090	B12_ATTCCT_L007_001	Howe 2016	6535028250	64703250	41.9206	-93.7497	Hot summer continental	Dfa	8.9	842	17	6.3	26	47	26	6688100	16713000
mgp13620	4633092	B2_AGTTCC_L006_001	Howe 2016	7611262838	75359038	41.9206	-93.7497	Hot summer continental	Dfa	8.9	842	17	6.3	26	47	26	8750100	21834000
mgp13620	4633093	B3_ATGTCA_L006_001	Howe 2016	456193568	4516768	41.9206	-93.7497	Hot summer continental	Dfa	8.9	842	17	6.3	26	47	26	552570	1368400
mgp13620	4633098	B8_GTTTCG_L007_001	Howe 2016	5533218340	54784340	41.9206	-93.7497	Hot summer continental	Dfa	8.9	842	17	6.3	26	47	26	5358100	13550000
mgp13620	4633188	H15_GATCAG_L003_001	Howe 2016	4315928364	42731964	41.9206	-93.7497	Hot summer continental	Dfa	8.9	842	17	6.3	26	47	26	3770000	9560900
mgp13620	4635362	H4_GCCAAT_L006_001	Howe 2016	20524028604	203208204	41.9206	-93.7497	Hot summer continental	Dfa	8.9	842	17	6.3	26	47	26	13998000	35227000
mgp13620	4633120	H7_AGTCAA_L003_001	Howe 2016	7747986740	76712740	41.9206	-93.7497	Hot summer continental	Dfa	8.9	842	17	6.3	26	47	26	3969300	10077000
mgp13620	4633122	H9_ATCACG_L008_001	Howe 2016	8778023120	86911120	41.9206	-93.7497	Hot summer continental	Dfa	8.9	842	17	6.3	26	47	26	9810100	24622000
mgp6368	4539514	1424.1.1371 trimmed	Howe 2014	7056524217	87224214	41.7711	-92.9617	Hot summer continental	Dfa	8.8	878	17	6.3	26	47	26	6351000	15068000
mgp6368	4539515	1424.2.1371 trimmed	Howe 2014	7669345313	94610611	41.7711	-92.9617	Hot summer continental	Dfa	8.8	878	17	6.3	26	47	26	7241300	17205000
mgp6368	4539516	1424.3.1371 trimmed	Howe 2014	7610751864	94581380	41.7711	-92.9617	Hot summer continental	Dfa	8.8	878	17	6.3	26	47	26	6921900	16432000
mgp6368	4539517	1424.4.1371 trimmed	Howe 2014	7904832499	98333698	41.7711	-92.9617	Hot summer continental	Dfa	8.8	878	17	6.3	26	47	26	7167500	17028000
mgp6368	4539518	1424.5.1371 trimmed	Howe 2014	3708849455	43732113	41.7711	-92.9617	Hot summer continental	Dfa	8.8	878	17	6.3	26	47	26	3531100	8392300
mgp6368	4539519	1424.6.1371 trimmed	Howe 2014	7602022910	94271386	41.7711	-92.9617	Hot summer continental	Dfa	8.8	878	17	6.3	26	47	26	6799500	16140000
mgp6368	4539520	1424.7.1371 trimmed	Howe 2014	7772737156	95625033	41.7711	-92.9617	Hot summer continental	Dfa	8.8	878	17	6.3	26	47	26	7477500	17782000
mgp6368	4539521	1425.1.1367 trimmed	Howe 2014	5639635894	70989994	41.7711	-92.9617	Hot summer continental	Dfa	8.8	878	17	6.3	26	47	26	4932600	11633000
mgp6368	4539522	1425.2.1367 trimmed	Howe 2014	8298450011	105967276	41.7711	-92.9617	Hot summer continental	Dfa	8.8	878	17	6.3	26	47	26	6937800	16362000
mgp6368	4539523	1425.3.1367 trimmed	Howe 2014	8223202056	104952205	41.7711	-92.9617	Hot summer continental	Dfa	8.8	878	17	6.3	26	47	26	6964600	16432000
mgp6368	4539524	1425.4.1367 trimmed	Howe 2014	7940446217	100671525	41.7711	-92.9617	Hot summer continental	Dfa	8.8	878	17	6.3	26	47	26	6894000	16265000
mgp6368	4539525	1425.5.1367 trimmed	Howe 2014	7820448206	100138529	41.7711	-92.9617	Hot summer continental	Dfa	8.8	878	17	6.3	26	47	26	6521200	15376000
mgp6368	4539526	1425.6.1367 trimmed	Howe 2014	7868969289	100689719	41.7711	-92.9617	Hot summer continental	Dfa	8.8	878	17	6.3	26	47	26	6676500	15748000
mgp6368	4539527	1425.7.1367 trimmed	Howe 2014	7664935098	98496588	41.7711	-92.9617	Hot summer continental	Dfa	8.8	878	17	6.3	26	47	26	6357500	14991000
mgp6377	4539578	1427.1.1377 trimmed	Howe 2014	9746152379	137054866	41.8272	-93.0086	Hot summer continental	Dfa	9	871	17	6.3	26	47	26	3620100	9966100
mgp6377	4539579	1427.2.1377 trimmed	Howe 2014	11583241547	167518968	41.8272	-93.0086	Hot summer continental	Dfa	9	871	17	6.3	26	47	26	3578700	9887200
mgp6377	4539580	1427.3.1377 trimmed	Howe 2014	12351703559	179109050	41.8272	-93.0086	Hot summer continental	Dfa	9	871	17	6.3	26	47	26	3957700	10876000
mgp6377	4539581	1427.4.1377 trimmed	Howe 2014	11004781140	158922931	41.8272	-93.0086	Hot summer continental	Dfa	9	871	17	6.3	26	47	26	3621300	9963000
mgp6377	4539582	1427.5.1377 trimmed	Howe 2014	11307462276	167339991	41.8272	-93.0086	Hot summer continental	Dfa	9	871	17	6.3	26	47	26	3185300	8818200
mgp6377	4539583	1427.6.1377 trimmed	Howe 2014	12018340835	176436132	41.8272	-93.0086	Hot summer continental	Dfa	9	871	17	6.3	26	47	26	3627400	9946100
mgp6377	4539584	1427.7.1377 trimmed	Howe 2014	11999335511	175744326	41.8272	-93.0086	Hot summer continental	Dfa	9	871	17	6.3	26	47	26	3640800	9993300
mgp6377	4539571	1461.1.1405 trimmed	Howe 2014	18328576290	213497494	41.8272	-93.0086	Hot summer continental	Dfa	9	871	17	6.3	26	47	26	12998000	35504000
mgp6377	4539572	1461.2.1405 trimmed	Howe 2014	18724092302	217514697	41.8272	-93.0086	Hot summer continental	Dfa	9	871	17	6.3	26	47	26	13522000	36900000
mgp6377	4539573	1461.3.1405 trimmed	Howe 2014	18569808348	217164987	41.8272	-93.0086	Hot summer continental	Dfa	9	871	17	6.3	26	47	26	13097000	35739000
mgp6377	4539574	1461.4.1405 trimmed	Howe 2014	17649818427	206083276	41.8272	-93.0086	Hot summer continental	Dfa	9	871	17	6.3	26	47	26	13167000	35587000
mgp6377	4539575	1461.5.1405 trimmed	Howe 2014	19954890565	233720367	41.8272	-93.0086	Hot summer continental	Dfa	9	871	17	6.3	26	47	26	14773000	39935000
mgp6377	4539576	1461.6.1405 trimmed	Howe 2014	18582589285	216366290	41.8272	-93.0086	Hot summer continental	Dfa	9	871	17	6.3	26	47	26	13239000	36141000
mgp6377	4539577	1461.7.1405 trimmed	Howe 2014	18579802988	215825187	41.8272	-93.0086	Hot summer continental	Dfa	9	871	17	6.3	26	47	26	13291000	36284000
mgp6377	4539585	604.2.778 trimmed	Howe 2014	1621837703	25377110	41.8272	-93.0086	Hot summer continental	Dfa	9	871	17	6.3	26	47	26	101280	259850
mgp6377	4539586	850.1.1039 trimmed	Howe 2014	4512525899	64285342	41.8272	-93.0086	Hot summer continental	Dfa	9	871	17	6.3	26	47	26	606670	1397600
mgp6377	4539587	850.2.1039 trimmed	Howe 2014	4452926593	65147859	41.8272	-93.0086	Hot summer continental	Dfa	9	871	17	6.3	26	47	26	526620	1234200
mgp6377	4539588	850.3.1039 trimmed	Howe 2014	4546163216	66649310	41.8272	-93.0086	Hot summer continental	Dfa	9	871	17	6.3	26	47	26	565180	1318400
mgp6377	4539589	850.4.1039 trimmed	Howe 2014	4589553132	66626658	41.8272	-93.0086	Hot summer continental	Dfa	9	871	17	6.3	26	47	26	608650	1410000
mgp6377	4539590	850.5.1039 trimmed	Howe 2014	4582621593	66749607	41.8272	-93.0086	Hot summer continental	Dfa	9	871	17	6.3	26	47	26	592020	1371600
mgp6377	4539591	850.6.1039 trimmed	Howe 2014	4565995156	65927593	41.8272	-93.0086	Hot summer continental	Dfa	9	871	17	6.3	26	47	26	622070	1437000
mgp6377	4539592	895.1.1070 trimmed	Howe 2014	4586417918	49874608	41.8272	-93.0086	Hot summer continental	Dfa	9	871	17	6.3	26	47	26	4283200	11819000
mgp6377	4539593	895.2.1070 trimmed	Howe 2014	4175070745	49910017	41.8272	-93.0086	Hot summer continental	Dfa	9	871	17	6.3	26	47	26	3222600	8837200
mgp6377	4539594	895.3.1070 trimmed	Howe 2014	4216911842	49522529	41.8272	-93.0086	Hot summer continental	Dfa	9	871	17	6.3	26	47	26	3371800	9253700
mgp6368	4539528	iowa-corn-GAII-round1	Howe 2014	37968936507	520346510	41.7711	-92.9617	Hot summer continental	Dfa	8.8	878	17	6.3	26	47	26	19128000	43044000
mgp11953	4470255	A2_DNA_1163.5.1212ONE	Hultman 2015	2143945902	18806543	64.6778	-157.833	Subarctic or boreal	Dfc	-4.6	344	293	4.9	26	60	14	2067700	4047100
mgp11953	4470378	A2_DNA_1311.1.1306.ONE	Hultman 2015	4143700272	36348248	64.6778	-157.833	Subarctic or boreal	Dfc	-4.6	344	293	4.9	26	60	14	3363700	6469400
mgp11953	4470253	A5_DNA_1163.1.1212ONE	Hultman 2015	1712528748	15022182	64.6778	-157.833	Subarctic or boreal	Dfc	-4.6	344	293	4.9	26	60	14	1550800	3023500
mgp11953	4470382	A5_DNA_1311.3.1306.ONE	Hultman 2015	4374118212	38369458	64.6778	-157.833	Subarctic or boreal	Dfc	-4.6	344	293	4.9	26	60	14	2877700	5440400
mgp11953	4470254	B3_DNA_1163.2.1212ONE	Hultman 2015	2160239580	18949470	64.6778	-157.833	Subarctic or boreal	Dfc	-4.6	344	293	4.9	26	60	14	1719300	3260200
mgp11953	4470381	B3_DNA_1311.2.1306.ONE	Hultman 2015	4436027166	38912519	64.6778	-157.833	Subarctic or boreal	Dfc	-4.6	344	293	4.9	26	60	14	2420700	4494800
mgp11953	4470315	B4_DNA_1209.04.1231ONE	Hultman 2015	2508737466	22006469	64.6778	-157.833	Subarctic or boreal	Dfc	-4.6	344	293	4.9	26	60	14	1750900	3343800
mgp11953	4469340	B4_DNA_1311.4.1306	Hultman 2015	8421304260	73871090	64.6778	-157.833	Subarctic or boreal	Dfc	-4.6	344	293	4.9	26	60	14	2443000	4617200
mgp11953	4469540	P1_DNA_1141.4.1206ONE	Hultman 2015	3542570292	31075178	64.6778	-157.833	Subarctic or boreal	Dfc	-4.6	344	293	4.9	26	60	14	2139500	3888600
mgp11953	4469538	P1_DNA_1141.5.1206ONE	Hultman 2015	3482173434	30545381	64.6778	-157.833	Subarctic or boreal	Dfc	-4.6	344	293	4.9	26	60	14	2027900	3700900
mgp11953	4470010	P3_DNA_1141.6.1206ONE	Hultman 2015	4664199306	40914029	64.6778	-157.833	Subarctic or boreal	Dfc	-4.6	344	293	4.9	26	60	14	1775700	3250900
mgp11953	4470009	P3_DNA_1141.7.1206ONE	Hultman 2015	4667382870	40941955	64.6778	-157.833	Subarctic or boreal	Dfc	-4.6	344	293	4.9	26	60	14	1829900	3344300
mgp3321	4513030	mandacaruD1	Kavamura PS 2018	125814492	1532644	-9.07436	-40.3301	Semi-arid/arid desert	BSh	24.7	561	0	6.3	56	21	24	69803	168780
mgp3321	4513031	mandacaruD2	Kavamura PS 2018	257135719	2382249	-9.07439	-40.3301	Semi-arid/arid desert	BSh	24.7	561	0	6.3	56	21	24	280950	672150
mgp3321	4513032	mandacaruD3	Kavamura PS 2018	257469392	2282295	-9.07444	-40.3301	Semi-arid/arid desert	BSh	24.7	561	0	6.3	56	21	24	286480	714860
mgp3321	4513033	mandacaruR1	Kavamura PS 2018	50636933	584923	-9.07436	-40.3301	Semi-arid/arid desert	BSh	24.7	561	0	6.3	56	21	24	33850	81547
mgp3321	4513034	mandacaruR2	Kavamura PS 2018	176569232	1708373	-9.07439	-40.3301	Semi-arid/arid desert	BSh	24.7	561	0	6.3	56	21	24	196460	472830
mgp3321	4513035	mandacaruR3	Kavamura PS 2018	225453657	2348555	-9.07444	-40.3301	Semi-arid/arid desert	BSh	24.7	561	0	6.3	56	21	24	216990	508440
mgp79383	4737777	B2_R	Kerfahi 2018	827601973	4800016	69.07	-105.03	Tundra	ET	-14.5	135	267	6.8	39	27	34	718070	1946800
mgp79383	4737788	B3_R	Kerfahi 2018	669114809	3724183	69.07	-105.03	Tundra	ET	-14.5	135	267	6.8	39	27	34	675200	1817500
mgp79383	4737781	B5_R	Kerfahi 2018	784985600	4786750	69.07	-105.03	Tundra	ET	-14.5	135	267	6.8	39	27	34	621980	1654900
mgp18555	4704031	DP1_1_R	Kerfahi 2018	463935309	2503972	4.6537	114.52	Tropical rainforest/monsoon	Af	27.2	3124	34	4.8	54	23	23	500400	1400300
mgp18555	4704028	DP1_2_R	Kerfahi 2018	419434430	2262162	4.6537	114.52	Tropical rainforest/monsoon	Af	27.2	3124	34	4.8	54	23	23	430680	1238800
mgp18555	4704036	DP1_3_R	Kerfahi 2018	536504000	2918609	4.6537	114.52	Tropical rainforest/monsoon	Af	27.2	3124	34	4.8	54	23	23	583330	1660700
mgp18555	4704040	DP2_1_R	Kerfahi 2018	397057159	2140650	4.6537	114.52	Tropical rainforest/monsoon	Af	27.2	3124	34	4.8	54	23	23	415080	1186000
mgp18555	4704026	DP2_2_R	Kerfahi 2018	578855358	3148383	4.6537	114.52	Tropical rainforest/monsoon	Af	27.2	3124	34	4.8	54	23	23	589870	1666600
mgp18555	4704033	DP2_3_R	Kerfahi 2018	367849677	1981122	4.6537	114.52	Tropical rainforest/monsoon	Af	27.2	3124	34	4.8	54	23	23	404540	1140000
mgp79383	4737786	FRIM34_R	Kerfahi 2018	568646691	3144781	3.14	101.38	Tropical rainforest/monsoon	Af	26.8	2199	186	5.5	43	30	28	554890	1581800
mgp79383	4737789	M10_R	Kerfahi 2018	611946111	3400585	2.03	103.82	Tropical rainforest/monsoon	Af	26.1	2742	90	5.3	35	31	34	628060	1769600
mgp79383	4737787	M26_R	Kerfahi 2018	606969018	3371364	2.03	103.82	Tropical rainforest/monsoon	Af	26.1	2742	90	5.3	35	31	34	642480	1801800
mgp79383	4737783	M5_R	Kerfahi 2018	681249131	3774990	2.03	103.82	Tropical rainforest/monsoon	Af	26.1	2742	90	5.3	35	31	34	717920	1978400
mgp79383	4737793	MA12_R	Kerfahi 2018	595748742	3306532	1.91	103.18	Tropical rainforest/monsoon	Af	26.1	2375	90	5.3	35	31	34	634560	1727300
mgp79383	4737790	MA15_R	Kerfahi 2018	602951902	3356630	1.91	103.18	Tropical rainforest/monsoon	Af	26.1	2375	90	5.3	35	31	34	658940	1787200
mgp79383	4737784	MA24_R	Kerfahi 2018	578138936	3163050	1.91	103.18	Tropical rainforest/monsoon	Af	26.1	2375	90	5.3	35	31	34	610560	1684100
mgp79383	4737782	PD1_R	Kerfahi 2018	645292060	3612053	2.51	104.09	Tropical rainforest/monsoon	Af	26.5	2450	90	5.3	35	31	34	736310	2165400
mgp79383	4737792	PD5_R	Kerfahi 2018	765707108	4432158	2.51	104.09	Tropical rainforest/monsoon	Af	26.5	2450	90	5.3	35	31	34	632520	1838900
mgp79383	4737785	PD7_R	Kerfahi 2018	779404589	4379781	2.51	104.09	Tropical rainforest/monsoon	Af	26.5	2450	90	5.3	35	31	34	739730	2127200
mgp17194	4689235	S18	Kerfahi 2018	555132152	3124430	78.54	11.44	Tundra	ET	-5.1	411	122	6.3	48	42	10	644100	1717100
mgp17194	4689233	S19	Kerfahi 2018	561830320	3140836	78.54	11.44	Tundra	ET	-5.1	411	122	6.3	48	42	10	704710	1849600
mgp17194	4689234	S20	Kerfahi 2018	501747813	2809121	78.54	11.44	Tundra	ET	-5.1	411	122	6.3	48	42	10	598780	1587700
mgp17194	4689236	S21	Kerfahi 2018	592485956	3350243	78.54	11.44	Tundra	ET	-5.1	411	122	6.3	48	42	10	669150	1814600
mgp17194	4689231	S23	Kerfahi 2018	325298665	1822285	78.54	11.44	Tundra	ET	-5.1	411	122	6.3	48	42	10	365580	963640
mgp17194	4689240	S24	Kerfahi 2018	112874758	636690	78.54	11.44	Tundra	ET	-5.1	411	122	6.3	48	42	10	115710	307280
mgp17194	4689232	S25	Kerfahi 2018	284350629	1595602	78.54	11.44	Tundra	ET	-5.1	411	122	6.3	48	42	10	331120	888650
mgp17194	4689230	S27	Kerfahi 2018	385189960	2163027	78.54	11.44	Tundra	ET	-5.1	411	122	6.3	48	42	10	461430	1220800
mgp79383	4737791	S2C_R	Kerfahi 2018	848750412	4906802	74.28	-20.32	Tundra	ET	-10.7	256	165	6.4	50	31	19	786600	2072900
mgp79383	4737779	S3C_R	Kerfahi 2018	674748055	4094186	74.28	-20.32	Tundra	ET	-10.7	256	165	6.4	50	31	19	586690	1543400
mgp17194	4689239	S48	Kerfahi 2018	575792275	3178500	78.54	11.44	Tundra	ET	-5.1	411	122	6.3	48	42	10	706420	1874300
mgp17194	4689238	S49	Kerfahi 2018	489611291	2586211	78.54	11.44	Tundra	ET	-5.1	411	122	6.3	48	42	10	542230	1529000
mgp17194	4689228	S51	Kerfahi 2018	652155617	3552036	78.54	11.44	Tundra	ET	-5.1	411	122	6.3	48	42	10	792840	2105500
mgp17194	4689237	S52	Kerfahi 2018	348854546	1912205	78.54	11.44	Tundra	ET	-5.1	411	122	6.3	48	42	10	427270	1152200
mgp14949	4664136	R1_4_1	Kumaresan 2017	775779881	4191866	-29.1647	116.787	Semi-arid/arid desert	BSh	19.8	285	18	7.3	72	11	17	406570	1060100
mgp14949	4664135	R1_6_1	Kumaresan 2017	605024488	3274022	-29.1647	116.787	Semi-arid/arid desert	BSh	19.8	285	18	7.3	72	11	17	289150	765040
mgp14949	4664124	R2_4_1	Kumaresan 2017	564566045	3027365	-29.1647	116.787	Semi-arid/arid desert	BSh	19.8	285	18	7.3	72	11	17	291050	777580
mgp14949	4664125	R2_6_1	Kumaresan 2017	990862622	5356084	-29.1647	116.787	Semi-arid/arid desert	BSh	19.8	285	18	7.3	72	11	17	515670	1299800
mgp14949	4664131	T0S	Kumaresan 2017	548206461	2971565	-29.1647	116.787	Semi-arid/arid desert	BSh	19.8	285	18	7.3	72	11	17	354030	885350
mgp14949	4664147	T0S1	Kumaresan 2017	409821189	2185128	-29.1647	116.787	Semi-arid/arid desert	BSh	19.8	285	18	7.3	72	11	17	353940	839120
mgp14949	4664132	T0S2	Kumaresan 2017	743136365	4092658	-29.1647	116.787	Semi-arid/arid desert	BSh	19.8	285	18	7.3	72	11	17	593830	1437300
mgp14949	4664134	T0S5	Kumaresan 2017	891843317	4879625	-29.1647	116.787	Semi-arid/arid desert	BSh	19.8	285	18	7.3	72	11	17	634530	1605700
mgp14949	4664137	T1S	Kumaresan 2017	637309471	3457837	-29.1647	116.787	Semi-arid/arid desert	BSh	19.8	285	18	7.3	72	11	17	443170	1108000
mgp14949	4664129	T1S1	Kumaresan 2017	878981737	4847947	-29.1647	116.787	Semi-arid/arid desert	BSh	19.8	285	18	7.3	72	11	17	742120	1776700
mgp14949	4664127	T1S2	Kumaresan 2017	899265650	4949673	-29.1647	116.787	Semi-arid/arid desert	BSh	19.8	285	18	7.3	72	11	17	807550	1977300
mgp14949	4664128	T1S5	Kumaresan 2017	774612671	4247839	-29.1647	116.787	Semi-arid/arid desert	BSh	19.8	285	18	7.3	72	11	17	613040	1508200
mgp14949	4664138	T4S	Kumaresan 2017	540034515	2912064	-29.1647	116.787	Semi-arid/arid desert	BSh	19.8	285	18	7.3	72	11	17	377360	944400
mgp14949	4664133	T4S1	Kumaresan 2017	757840706	4160749	-29.1647	116.787	Semi-arid/arid desert	BSh	19.8	285	18	7.3	72	11	17	673350	1596700
mgp14949	4664130	T4S2	Kumaresan 2017	870106508	4700891	-29.1647	116.787	Semi-arid/arid desert	BSh	19.8	285	18	7.3	72	11	17	698310	1680900
mgp14949	4664126	T4S5	Kumaresan 2017	701416826	3788763	-29.1647	116.787	Semi-arid/arid desert	BSh	19.8	285	18	7.3	72	11	17	579740	1423000
mgp8742	4565459	ForestCenter	Luis Castañeda 2017	61669011	141694	-33.58	-71.37	Mediterranean	Csb	15.6	477	33	6.4	55	25	20	40962	115580
mgp8742	4565463	ForestNorth	Luis Castañeda 2017	78236955	178272	-32.87	-71.12	Mediterranean	Csb	13.4	377	33	6.4	55	25	20	47036	131650
mgp8742	4565458	ForestSouth	Luis Castañeda 2017	87262168	195138	-34.6	-71.12	Mediterranean	Csb	13.5	772	33	6.4	55	25	20	45925	128770
mgp8742	4565460	VineyardCenter	Luis Castañeda 2017	84497008	189372	-33.58	-71.37	Mediterranean	Csb	15.6	477	33	6.4	55	25	20	50030	141670
mgp8742	4565462	VineyardNorth	Luis Castañeda 2017	94090245	208095	-32.87	-71.12	Mediterranean	Csb	13.4	377	33	6.4	55	25	20	38535	106440
mgp8742	4565461	VineyardSouth	Luis Castañeda 2017	86785396	201266	-34.6	-71.12	Mediterranean	Csb	13.5	772	33	6.4	55	25	20	48374	134700
mgp4362	4521497	1F_a	Mendes 2015	21258091	116867	-25.0711	-47.9228	Humid subtropical	Cfa	22	2412	30	4.9	66	15	20	17173	48774
mgp4362	4521499	1M_a	Mendes 2015	129226387	544766	-25.085	-47.9614	Humid subtropical	Cfa	22	2412	30	4.9	66	15	20	144550	331460
mgp4362	4521501	1R_a	Mendes 2015	168587759	686124	-25.0711	-47.9239	Humid subtropical	Cfa	22	2412	30	4.9	66	15	20	105530	293370
mgp4362	4521503	2F_a	Mendes 2015	13524850	72900	-25.0711	-47.9228	Humid subtropical	Cfa	22	2412	30	4.9	66	15	20	11222	31788
mgp4362	4521505	2M_a	Mendes 2015	228098028	939772	-25.085	-47.9614	Humid subtropical	Cfa	22	2412	30	4.9	66	15	20	241410	568770
mgp4362	4521507	2R_a	Mendes 2015	115636155	481069	-25.0711	-47.9239	Humid subtropical	Cfa	22	2412	30	4.9	66	15	20	79433	220980
mgp4362	4521509	3F_a	Mendes 2015	23893592	131160	-25.0711	-47.9228	Humid subtropical	Cfa	22	2412	30	4.9	66	15	20	19984	56801
mgp4362	4521511	3M_a	Mendes 2015	282848961	1172726	-25.085	-47.9614	Humid subtropical	Cfa	22	2412	30	4.9	66	15	20	324850	762470
mgp7774	4478038	10LM	Mendes 2014	73786733	140141	-11.7413	-56.2533	Tropical savanna	Aw	25.2	1933	15	4.9	70	9	22	35192	101230
mgp7774	4478222	11LM	Mendes 2014	74737637	142020	-11.7413	-56.2533	Tropical savanna	Aw	25.2	1933	15	4.9	70	9	22	28623	83802
mgp7774	4478283	12LM	Mendes 2014	73942895	140261	-11.7413	-56.2533	Tropical savanna	Aw	25.2	1933	15	4.9	70	9	22	35301	102750
mgp7774	4478290	13LM	Mendes 2014	77192998	147028	-11.6833	-55.8358	Tropical savanna	Aw	25.1	1812	15	4.9	70	9	22	39740	113070
mgp7774	4478292	14LM	Mendes 2014	68378389	129829	-11.6833	-55.8358	Tropical savanna	Aw	25.1	1812	15	4.9	70	9	22	32329	94021
mgp7774	4478291	15LM	Mendes 2014	59112731	112056	-11.6833	-55.8358	Tropical savanna	Aw	25.1	1812	15	4.9	70	9	22	20452	58659
mgp7774	4478294	16LM	Mendes 2014	72823122	138556	-11.6833	-55.8358	Tropical savanna	Aw	25.1	1812	15	4.9	70	9	22	30171	88646
mgp7774	4478936	17LM	Mendes 2014	72235815	137939	-11.6833	-55.8358	Tropical savanna	Aw	25.1	1812	15	4.9	70	9	22	33826	99128
mgp7774	4478937	18LM	Mendes 2014	76798363	146385	-11.6833	-55.8358	Tropical savanna	Aw	25.1	1812	15	4.9	70	9	22	31143	90648
mgp7774	4478938	19LM	Mendes 2014	66071784	126119	-11.6833	-55.8358	Tropical savanna	Aw	25.1	1812	15	4.9	70	9	22	21723	60352
mgp7774	4477751	1LM	Mendes 2014	74088056	141552	-11.6833	-55.8358	Tropical savanna	Aw	25.1	1812	15	4.9	70	9	22	36221	105050
mgp7774	4478939	20LM	Mendes 2014	69961802	133146	-11.7413	-56.2533	Tropical savanna	Aw	25.2	1933	15	4.9	70	9	22	32829	92327
mgp7774	4479311	21LM	Mendes 2014	79557283	151804	-11.7413	-56.2533	Tropical savanna	Aw	25.2	1933	15	4.9	70	9	22	42804	119720
mgp7774	4478940	22LM	Mendes 2014	72236578	138073	-11.7413	-56.2533	Tropical savanna	Aw	25.2	1933	15	4.9	70	9	22	33927	95947
mgp7774	4478941	23LM	Mendes 2014	75538772	143858	-11.7413	-56.2533	Tropical savanna	Aw	25.2	1933	15	4.9	70	9	22	32796	93655
mgp7774	4478943	24LM	Mendes 2014	64862607	123137	-11.7413	-56.2533	Tropical savanna	Aw	25.2	1933	15	4.9	70	9	22	30390	84315
mgp7774	4477749	2LM	Mendes 2014	78885433	151054	-11.6833	-55.8358	Tropical savanna	Aw	25.1	1812	15	4.9	70	9	22	37927	110020
mgp7774	4477755	3LM	Mendes 2014	73154894	140546	-11.6833	-55.8358	Tropical savanna	Aw	25.1	1812	15	4.9	70	9	22	34877	102440
mgp7774	4477757	4LM	Mendes 2014	75485385	144908	-11.6833	-55.8358	Tropical savanna	Aw	25.1	1812	15	4.9	70	9	22	33041	104850
mgp7774	4477789	5LM	Mendes 2014	71757836	137109	-11.6833	-55.8358	Tropical savanna	Aw	25.1	1812	15	4.9	70	9	22	31866	95572
mgp7774	4477790	6LM	Mendes 2014	75459983	144587	-11.6833	-55.8358	Tropical savanna	Aw	25.1	1812	15	4.9	70	9	22	32145	94672
mgp7774	4478030	7LM	Mendes 2014	75354498	145214	-11.6833	-55.8358	Tropical savanna	Aw	25.1	1812	15	4.9	70	9	22	35038	101190
mgp7774	4478037	8LM	Mendes 2014	65489369	124076	-11.7413	-56.2533	Tropical savanna	Aw	25.2	1933	15	4.9	70	9	22	29309	85215
mgp7774	4478934	9LM	Mendes 2014	103182378	113953	-11.7413	-56.2533	Tropical savanna	Aw	25.2	1933	15	4.9	70	9	22	3203	9292
mgp12156	4615280	BulkAG1	Mendes 2017	86584758	462103	-22.6667	-48.1667	Humid subtropical	Cfa	20.8	1258	12	5.2	54	14	32	114760	300070
mgp12156	4615281	BulkAG2	Mendes 2017	119318640	601490	-22.6667	-48.1667	Humid subtropical	Cfa	20.8	1258	12	5.2	54	14	32	156960	410700
mgp12156	4615282	BulkAG3	Mendes 2017	158438846	698886	-22.6667	-48.1667	Humid subtropical	Cfa	20.8	1258	12	5.2	54	14	32	195810	516070
mgp12156	4612989	BulkTP1	Mendes 2017	323757692	1453973	-3.26667	-60.2	Tropical rainforest/monsoon	Af	27.4	2225	24	4.8	48	29	24	366880	966610
mgp12156	4612990	BulkTP2	Mendes 2017	482515714	1993524	-3.26667	-60.2	Tropical rainforest/monsoon	Af	27.4	2225	24	4.8	48	29	24	529510	1403500
mgp12156	4612991	BulkTP3	Mendes 2017	288274591	1293288	-3.26667	-60.2	Tropical rainforest/monsoon	Af	27.4	2225	24	4.8	48	29	24	327780	864420
mgp12156	4615218	RAG1	Mendes 2017	224623137	994647	-22.6667	-48.1667	Humid subtropical	Cfa	20.8	1258	12	5.2	54	14	32	276000	723430
mgp12156	4615275	RAG10	Mendes 2017	210639683	943704	-22.6667	-48.1667	Humid subtropical	Cfa	20.8	1258	12	5.2	54	14	32	255430	670110
mgp12156	4615276	RAG11	Mendes 2017	178133705	793923	-22.6667	-48.1667	Humid subtropical	Cfa	20.8	1258	12	5.2	54	14	32	214640	569100
mgp12156	4615277	RAG12	Mendes 2017	152045857	719426	-22.6667	-48.1667	Humid subtropical	Cfa	20.8	1258	12	5.2	54	14	32	186060	484680
mgp12156	4615220	RAG2	Mendes 2017	184799646	884816	-22.6667	-48.1667	Humid subtropical	Cfa	20.8	1258	12	5.2	54	14	32	228670	602370
mgp12156	4615241	RAG3	Mendes 2017	241078476	1065596	-22.6667	-48.1667	Humid subtropical	Cfa	20.8	1258	12	5.2	54	14	32	293520	774460
mgp12156	4615243	RAG4	Mendes 2017	212087753	968822	-22.6667	-48.1667	Humid subtropical	Cfa	20.8	1258	12	5.2	54	14	32	259290	679070
mgp12156	4615217	RAG5	Mendes 2017	168424322	784516	-22.6667	-48.1667	Humid subtropical	Cfa	20.8	1258	12	5.2	54	14	32	252230	859490
mgp12156	4620456	RAG5b	Mendes 2017	81018867	394894	-22.6667	-48.1667	Humid subtropical	Cfa	20.8	1258	12	5.2	54	14	32	100880	261130
mgp12156	4615270	RAG6	Mendes 2017	250128856	1083940	-22.6667	-48.1667	Humid subtropical	Cfa	20.8	1258	12	5.2	54	14	32	298650	785520
mgp12156	4615272	RAG7	Mendes 2017	249058646	1080277	-22.6667	-48.1667	Humid subtropical	Cfa	20.8	1258	12	5.2	54	14	32	301920	797280
mgp12156	4615273	RAG8	Mendes 2017	174124328	792431	-22.6667	-48.1667	Humid subtropical	Cfa	20.8	1258	12	5.2	54	14	32	213540	561220
mgp12156	4615274	RAG9	Mendes 2017	247609161	1062667	-22.6667	-48.1667	Humid subtropical	Cfa	20.8	1258	12	5.2	54	14	32	297300	784170
mgp12156	4612674	RTP1	Mendes 2017	126509036	648283	-3.26667	-60.2	Tropical rainforest/monsoon	Af	27.4	2225	24	4.8	48	29	24	152410	392150
mgp12156	4612902	RTP10	Mendes 2017	189370923	822058	-3.26667	-60.2	Tropical rainforest/monsoon	Af	27.4	2225	24	4.8	48	29	24	217220	573660
mgp12156	4612985	RTP11	Mendes 2017	226005595	1124037	-3.26667	-60.2	Tropical rainforest/monsoon	Af	27.4	2225	24	4.8	48	29	24	270040	700140
mgp12156	4612986	RTP12	Mendes 2017	95724666	485804	-3.26667	-60.2	Tropical rainforest/monsoon	Af	27.4	2225	24	4.8	48	29	24	118330	309900
mgp12156	4612675	RTP2	Mendes 2017	252356997	1093748	-3.26667	-60.2	Tropical rainforest/monsoon	Af	27.4	2225	24	4.8	48	29	24	292390	773980
mgp12156	4612676	RTP3	Mendes 2017	55537782	290957	-3.26667	-60.2	Tropical rainforest/monsoon	Af	27.4	2225	24	4.8	48	29	24	67349	173480
mgp12156	4612677	RTP4	Mendes 2017	195881569	953167	-3.26667	-60.2	Tropical rainforest/monsoon	Af	27.4	2225	24	4.8	48	29	24	232580	608460
mgp12156	4612679	RTP5	Mendes 2017	217088770	1035679	-3.26667	-60.2	Tropical rainforest/monsoon	Af	27.4	2225	24	4.8	48	29	24	255340	669130
mgp12156	4612898	RTP6	Mendes 2017	83017588	398264	-3.26667	-60.2	Tropical rainforest/monsoon	Af	27.4	2225	24	4.8	48	29	24	97133	254580
mgp12156	4612899	RTP7	Mendes 2017	222051443	1033077	-3.26667	-60.2	Tropical rainforest/monsoon	Af	27.4	2225	24	4.8	48	29	24	259870	676490
mgp12156	4612900	RTP8	Mendes 2017	96905238	487960	-3.26667	-60.2	Tropical rainforest/monsoon	Af	27.4	2225	24	4.8	48	29	24	115320	299310
mgp12156	4612901	RTP9	Mendes 2017	87275720	418750	-3.26667	-60.2	Tropical rainforest/monsoon	Af	27.4	2225	24	4.8	48	29	24	102950	268080
mgp1519	4497370	10LSa	Mendes 2015	1452524300	15521548	-11.6833	-55.8358	Tropical savanna	Aw	25.1	1812	15	4.9	70	9	22	758930	1509900
mgp1519	4497371	10LSb	Mendes 2015	1585023687	16901918	-11.6833	-55.8358	Tropical savanna	Aw	25.1	1812	15	4.9	70	9	22	799630	1552400
mgp1519	4497372	11LSa	Mendes 2015	1641076813	17445400	-11.7145	-55.7931	Tropical savanna	Aw	25.2	1766	15	4.9	70	9	22	737270	1467900
mgp1519	4497373	11LSb	Mendes 2015	1958519064	20851107	-11.7145	-55.7931	Tropical savanna	Aw	25.2	1766	15	4.9	70	9	22	827190	1608300
mgp1519	4497374	12LSb	Mendes 2015	1440853866	15240438	-11.7145	-55.7931	Tropical savanna	Aw	25.2	1766	15	4.9	70	9	22	609320	1226600
mgp1519	4497375	13LSa	Mendes 2015	1938015010	20635352	-11.7145	-55.7931	Tropical savanna	Aw	25.2	1766	15	4.9	70	9	22	716370	1430000
mgp1519	4497376	13LSb	Mendes 2015	1420896267	15155481	-11.7145	-55.7931	Tropical savanna	Aw	25.2	1766	15	4.9	70	9	22	678020	1351800
mgp1519	4497377	14LSa	Mendes 2015	1994863535	21256135	-11.7145	-55.7931	Tropical savanna	Aw	25.2	1766	15	4.9	70	9	22	931370	1820000
mgp1519	4497378	14LSb	Mendes 2015	1305482377	13926576	-11.7145	-55.7931	Tropical savanna	Aw	25.2	1766	15	4.9	70	9	22	402250	830930
mgp1519	4497379	15LSa	Mendes 2015	2281777227	24375188	-11.7416	-56.2624	Tropical savanna	Aw	25.2	1933	15	4.9	70	9	22	967530	1853600
mgp1519	4497380	15LSb	Mendes 2015	1529424461	16303010	-11.7416	-56.2624	Tropical savanna	Aw	25.2	1933	15	4.9	70	9	22	677220	1336700
mgp1519	4497381	16LSa	Mendes 2015	1842131597	19634073	-11.7416	-56.2624	Tropical savanna	Aw	25.2	1933	15	4.9	70	9	22	819700	1604300
mgp1519	4497382	16LSb	Mendes 2015	1623856791	17298270	-11.7416	-56.2624	Tropical savanna	Aw	25.2	1933	15	4.9	70	9	22	741910	1461800
mgp1519	4497383	17LSa	Mendes 2015	1592168131	16954685	-11.7416	-56.2624	Tropical savanna	Aw	25.2	1933	15	4.9	70	9	22	704930	1386900
mgp1519	4497384	17LSb	Mendes 2015	1603768269	17133206	-11.7416	-56.2624	Tropical savanna	Aw	25.2	1933	15	4.9	70	9	22	742830	1450800
mgp1519	4497385	18LSa	Mendes 2015	1833433977	19529714	-11.7416	-56.2624	Tropical savanna	Aw	25.2	1933	15	4.9	70	9	22	897540	1739100
mgp1519	4497386	18LSb	Mendes 2015	1439335287	15342158	-11.7416	-56.2624	Tropical savanna	Aw	25.2	1933	15	4.9	70	9	22	743650	1460800
mgp1519	4497387	19LSa	Mendes 2015	1762026012	18901443	-11.7413	-56.2533	Tropical savanna	Aw	25.2	1933	15	4.9	70	9	22	887310	1726600
mgp1519	4497388	19LSb	Mendes 2015	1338341598	14368635	-11.7413	-56.2533	Tropical savanna	Aw	25.2	1933	15	4.9	70	9	22	682430	1354500
mgp1519	4497389	1LSa	Mendes 2015	1535671061	16373863	-11.6824	-55.8351	Tropical savanna	Aw	25.1	1812	15	4.9	70	9	22	725200	1425900
mgp1519	4497390	1LSb	Mendes 2015	1917707251	20423704	-11.6824	-55.8351	Tropical savanna	Aw	25.1	1812	15	4.9	70	9	22	722660	1421000
mgp1519	4497391	20LSa	Mendes 2015	2339288507	25021054	-11.7413	-56.2533	Tropical savanna	Aw	25.2	1933	15	4.9	70	9	22	1109000	2110200
mgp1519	4497392	20LSb	Mendes 2015	1253546383	13402895	-11.7413	-56.2533	Tropical savanna	Aw	25.2	1933	15	4.9	70	9	22	586780	1178900
mgp1519	4497393	21LSa	Mendes 2015	1841976159	19818763	-11.7413	-56.2533	Tropical savanna	Aw	25.2	1933	15	4.9	70	9	22	899530	1711600
mgp1519	4497394	21LSb	Mendes 2015	1494681282	15951446	-11.7413	-56.2533	Tropical savanna	Aw	25.2	1933	15	4.9	70	9	22	776060	1503300
mgp1519	4497395	22LSa	Mendes 2015	1442975076	15428263	-11.7413	-56.2533	Tropical savanna	Aw	25.2	1933	15	4.9	70	9	22	849580	1662800
mgp1519	4497396	22LSb	Mendes 2015	2759962619	29499368	-11.7413	-56.2533	Tropical savanna	Aw	25.2	1933	15	4.9	70	9	22	1253900	2328000
mgp1519	4497397	2LSa	Mendes 2015	1717616735	18337617	-11.6824	-55.8351	Tropical savanna	Aw	25.1	1812	15	4.9	70	9	22	755580	1481500
mgp1519	4497398	2LSb	Mendes 2015	1368742061	14554642	-11.6824	-55.8351	Tropical savanna	Aw	25.1	1812	15	4.9	70	9	22	625160	1233900
mgp1519	4497399	3LSa	Mendes 2015	2091680663	22245990	-11.6824	-55.8351	Tropical savanna	Aw	25.1	1812	15	4.9	70	9	22	858760	1684300
mgp1519	4497400	3LSb	Mendes 2015	1652011068	17618750	-11.6824	-55.8351	Tropical savanna	Aw	25.1	1812	15	4.9	70	9	22	790170	1542000
mgp1519	4497401	4LSa	Mendes 2015	1232841286	13127073	-11.6824	-55.8351	Tropical savanna	Aw	25.1	1812	15	4.9	70	9	22	563610	1126200
mgp1519	4497402	4LSb	Mendes 2015	1567594935	16687613	-11.6824	-55.8351	Tropical savanna	Aw	25.1	1812	15	4.9	70	9	22	720430	1406300
mgp1519	4497403	5LSa	Mendes 2015	980702897	10477278	-11.6822	-55.0089	Tropical savanna	Aw	25	1895	15	4.9	70	9	22	473270	962150
mgp1519	4497404	5LSb	Mendes 2015	1661893955	17817773	-11.6822	-55.0089	Tropical savanna	Aw	25	1895	15	4.9	70	9	22	766690	1496800
mgp1519	4497405	6LSa	Mendes 2015	1349881717	14427611	-11.6822	-55.0089	Tropical savanna	Aw	25	1895	15	4.9	70	9	22	630600	1305000
mgp1519	4497406	6LSb	Mendes 2015	1835174499	19593526	-11.6822	-55.0089	Tropical savanna	Aw	25	1895	15	4.9	70	9	22	777690	1526900
mgp1519	4497407	7LSa	Mendes 2015	1691682287	18119871	-11.6833	-55.8358	Tropical savanna	Aw	25.1	1812	15	4.9	70	9	22	834340	1617200
mgp1519	4497408	7LSb	Mendes 2015	2985513423	31966967	-11.6833	-55.8358	Tropical savanna	Aw	25.1	1812	15	4.9	70	9	22	1164700	2201900
mgp1519	4497409	8LSa	Mendes 2015	1449085730	15455238	-11.6833	-55.8358	Tropical savanna	Aw	25.1	1812	15	4.9	70	9	22	651240	1294000
mgp1519	4497410	8LSb	Mendes 2015	2340921723	25017093	-11.6833	-55.8358	Tropical savanna	Aw	25.1	1812	15	4.9	70	9	22	980570	1884900
mgp1519	4497411	9LSa	Mendes 2015	1297860799	13908400	-11.6833	-55.8358	Tropical savanna	Aw	25.1	1812	15	4.9	70	9	22	659080	1302800
mgp1519	4497412	9LSb	Mendes 2015	2224899417	23867305	-11.6833	-55.8358	Tropical savanna	Aw	25.1	1812	15	4.9	70	9	22	1032200	1983300
mgp12953	4622702	H1S3	Meneghine 2017	2969248149	31764931	-23.5797	-47.5867	Humid subtropical	Cfa	18.9	1150	12	5.2	54	14	32	3469900	8391000
mgp12953	4622703	H2S1	Meneghine 2017	4163450321	44539294	-23.5797	-47.5867	Humid subtropical	Cfa	18.9	1150	12	5.2	54	14	32	4313500	10437000
mgp12953	4622704	H3S1	Meneghine 2017	2161027347	23164262	-23.5797	-47.5867	Humid subtropical	Cfa	18.9	1150	12	5.2	54	14	32	2134700	5170500
mgp3731	4530393	Forest_A001_1_split_1	Meyer 2017	16335764619	98185139	-10.1681	-62.8242	Tropical savanna	Aw	25	2081	21	4.6	60	19	21	12269000	33680000
mgp3731	4535541	Forest_A001_2_split_1	Meyer 2017	16184171205	96165003	-10.1681	-62.8242	Tropical savanna	Aw	25	2081	21	4.6	60	19	21	11338000	32018000
mgp3731	4535545	Forest_A01_1_split_1	Meyer 2017	16499910405	100776121	-10.1681	-62.8242	Tropical savanna	Aw	25	2081	21	4.6	60	19	21	10354000	29059000
mgp3731	4535560	Forest_A01_2_split_1	Meyer 2017	16468726157	100377612	-10.1681	-62.8242	Tropical savanna	Aw	25	2081	21	4.6	60	19	21	10500000	29383000
mgp3731	4535559	Forest_A1_1_split_1	Meyer 2017	15790025427	87821959	-10.1681	-62.8242	Tropical savanna	Aw	25	2081	21	4.6	60	19	21	12713000	34447000
mgp3731	4536768	Forest_A1_2_split_1	Meyer 2017	14685329089	71157224	-10.1681	-62.8242	Tropical savanna	Aw	25	2081	21	4.6	60	19	21	12503000	36427000
mgp3731	4535539	Forest_A10_1_split_1	Meyer 2017	16938597086	105134940	-10.1681	-62.8242	Tropical savanna	Aw	25	2081	21	4.6	60	19	21	8852200	24227000
mgp3731	4535553	Forest_A10_2_split_1	Meyer 2017	16719488533	102022509	-10.1681	-62.8242	Tropical savanna	Aw	25	2081	21	4.6	60	19	21	9001500	24911000
mgp3731	4546395	Forest_A10_3_split_1	Meyer 2017	17999861638	119986013	-10.1681	-62.8242	Tropical savanna	Aw	25	2081	21	4.6	60	19	21	18186000	47996000
mgp3731	4536139	Forest_A100_1_split_1	Meyer 2017	17631239942	114603805	-10.1681	-62.8242	Tropical savanna	Aw	25	2081	21	4.6	60	19	21	10641000	28617000
mgp3731	4546394	Forest_A100_2_split_1	Meyer 2017	17058292904	105950943	-10.1681	-62.8242	Tropical savanna	Aw	25	2081	21	4.6	60	19	21	12249000	32331000
mgp3731	4537210	Pasture_A001_1_split_1	Meyer 2017	14733358729	79572931	-10.1681	-62.8242	Tropical savanna	Aw	25	2081	21	4.6	60	19	21	10800000	30495000
mgp3731	4536464	Pasture_A001_2_split_1	Meyer 2017	14779368877	80224980	-10.1681	-62.8242	Tropical savanna	Aw	25	2081	21	4.6	60	19	21	11202000	31622000
mgp3731	4546658	Pasture_A01_1_split_1	Meyer 2017	16712984445	101741019	-10.1681	-62.8242	Tropical savanna	Aw	25	2081	21	4.6	60	19	21	13179000	34608000
mgp3731	4536477	Pasture_A01_2_split_1	Meyer 2017	16793645730	102976326	-10.1681	-62.8242	Tropical savanna	Aw	25	2081	21	4.6	60	19	21	6492700	17633000
mgp3731	4537330	Pasture_A1_1_split_1	Meyer 2017	16849928413	104390923	-10.1681	-62.8242	Tropical savanna	Aw	25	2081	21	4.6	60	19	21	13367000	35860000
mgp3731	4545668	Pasture_A1_2_split_1	Meyer 2017	17090468370	107708580	-10.1681	-62.8242	Tropical savanna	Aw	25	2081	21	4.6	60	19	21	14162000	36373000
mgp3731	4537326	Pasture_A10_1_split_1	Meyer 2017	16540649794	101445480	-10.1681	-62.8242	Tropical savanna	Aw	25	2081	21	4.6	60	19	21	12545000	34332000
mgp3731	4537328	Pasture_A10_2_split_1	Meyer 2017	17000473297	107469820	-10.1681	-62.8242	Tropical savanna	Aw	25	2081	21	4.6	60	19	21	12325000	33462000
mgp3731	4537324	Pasture_A100_1_split_1	Meyer 2017	16099183251	89884388	-10.1681	-62.8242	Tropical savanna	Aw	25	2081	21	4.6	60	19	21	12448000	34525000
mgp3731	4536577	Pasture_A100_2_split_1	Meyer 2017	16032528789	88815333	-10.1681	-62.8242	Tropical savanna	Aw	25	2081	21	4.6	60	19	21	12284000	34171000
mgp11261	4597439	GMP_001_A1	Miura 2016	145695467	713843	-4.55858	105.407	Tropical rainforest/monsoon	Af	27	2542	95	5.1	24	29	47	133840	354440
mgp11261	4597448	GMP_001_C4	Miura 2016	153583796	795066	-4.55858	105.407	Tropical rainforest/monsoon	Af	27	2542	95	5.1	24	29	47	150870	390540
mgp11261	4597438	GMP_002_B1	Miura 2016	262122963	1270366	-4.55858	105.407	Tropical rainforest/monsoon	Af	27	2542	95	5.1	24	29	47	237590	626820
mgp11261	4597449	GMP_003_C1	Miura 2016	259021467	1405455	-4.55858	105.407	Tropical rainforest/monsoon	Af	27	2542	95	5.1	24	29	47	271210	704200
mgp11261	4597441	GMP_004_D1	Miura 2016	102507103	564351	-4.55858	105.407	Tropical rainforest/monsoon	Af	27	2542	95	5.1	24	29	47	114760	299680
mgp11261	4597445	GMP_005_A2	Miura 2016	235654305	1148813	-4.55858	105.407	Tropical rainforest/monsoon	Af	27	2542	95	5.1	24	29	47	201690	538640
mgp11261	4597446	GMP_006_B2	Miura 2016	206972775	1050789	-4.55858	105.407	Tropical rainforest/monsoon	Af	27	2542	95	5.1	24	29	47	166110	444090
mgp11261	4597437	GMP_007_C2	Miura 2016	184262421	999010	-4.55858	105.407	Tropical rainforest/monsoon	Af	27	2542	95	5.1	24	29	47	156350	410440
mgp11261	4597447	GMP_008_D2	Miura 2016	200269756	1123082	-4.55858	105.407	Tropical rainforest/monsoon	Af	27	2542	95	5.1	24	29	47	182200	472410
mgp11261	4597435	GMP_009_A3	Miura 2016	294060502	1404353	-4.55858	105.407	Tropical rainforest/monsoon	Af	27	2542	95	5.1	24	29	47	234870	639070
mgp11261	4597443	GMP_010_B3	Miura 2016	130906936	652648	-4.55858	105.407	Tropical rainforest/monsoon	Af	27	2542	95	5.1	24	29	47	118280	309620
mgp11261	4597434	GMP_011_C3	Miura 2016	172252285	898866	-4.55858	105.407	Tropical rainforest/monsoon	Af	27	2542	95	5.1	24	29	47	140300	373010
mgp11261	4597436	GMP_012_D3	Miura 2016	196889323	989291	-4.55858	105.407	Tropical rainforest/monsoon	Af	27	2542	95	5.1	24	29	47	174380	459300
mgp11261	4597440	GMP_013_A4	Miura 2016	327237058	1567417	-4.55858	105.407	Tropical rainforest/monsoon	Af	27	2542	95	5.1	24	29	47	280130	751340
mgp11261	4597444	GMP_014_B4	Miura 2016	214821518	1045866	-4.55858	105.407	Tropical rainforest/monsoon	Af	27	2542	95	5.1	24	29	47	176230	462070
mgp11261	4597442	GMP_016_D4	Miura 2016	233895479	1126156	-4.55858	105.407	Tropical rainforest/monsoon	Af	27	2542	95	5.1	24	29	47	189520	501220
mgp837	4493650	DS_2A	Navarrete 2015	2253115473	23319588	-14.3272	-54.3742	Tropical savanna	Aw	23.6	1682	15	5.3	62	16	22	1316900	2582500
mgp837	4493651	DS_2C	Navarrete 2015	984956429	10101224	-14.3272	-54.3736	Tropical savanna	Aw	23.6	1682	15	5.3	62	16	22	635990	1330200
mgp837	4493652	DS_2E	Navarrete 2015	2297811383	23648292	-14.3272	-54.3747	Tropical savanna	Aw	23.6	1682	15	5.3	62	16	22	1227400	2414600
mgp837	4493653	DS_3A	Navarrete 2015	3602706792	37017180	-13.3825	-54.94	Tropical savanna	Aw	24.2	1757	15	4.9	70	9	22	1716600	3293100
mgp837	4493654	DS_3C	Navarrete 2015	2209118929	22858762	-13.3825	-54.9394	Tropical savanna	Aw	24.2	1757	15	4.9	70	9	22	1021500	2009800
mgp837	4493655	DS_3E	Navarrete 2015	2997747324	30848080	-13.3825	-54.9406	Tropical savanna	Aw	24.2	1757	15	4.9	70	9	22	995010	1951300
mgp837	4493649	FS_1A	Navarrete 2015	2536664461	26022580	-15.1958	-54.0586	Tropical savanna	Aw	22.3	1841	25	5.3	55	17	28	1450900	2932100
mgp837	4493544	FS_1C	Navarrete 2015	2725848472	27945536	-15.1958	-54.0581	Tropical savanna	Aw	22.3	1841	25	5.3	55	17	28	1486000	2976800
mgp837	4493545	FS_1E	Navarrete 2015	2772651355	28432282	-15.1958	-54.0592	Tropical savanna	Aw	22.3	1841	25	5.3	55	17	28	1483400	2971200
mgp837	4493892	FS_2A	Navarrete 2015	7041966249	72049364	-14.3606	-54.3575	Tropical savanna	Aw	23.6	1744	15	5.3	62	16	22	1509400	13526000
mgp837	4493546	FS_2C	Navarrete 2015	1033654661	11083752	-14.3606	-54.3569	Tropical savanna	Aw	23.6	1744	15	5.3	62	16	22	516840	1043200
mgp837	4493893	FS_2E	Navarrete 2015	5980079018	61788986	-14.3606	-54.3581	Tropical savanna	Aw	23.6	1744	15	5.3	62	16	22	1806600	11883000
mgp837	4493547	FS_3A	Navarrete 2015	2321564826	23872968	-13.3658	-54.9067	Tropical savanna	Aw	24.2	1757	15	4.9	70	9	22	1177800	2324400
mgp837	4493548	FS_3C	Navarrete 2015	2780516789	30062278	-13.3658	-54.9061	Tropical savanna	Aw	24.2	1757	15	4.9	70	9	22	1207600	2347500
mgp837	4493549	FS_3E	Navarrete 2015	2735803610	27957742	-13.3658	-54.9072	Tropical savanna	Aw	24.2	1757	15	4.9	70	9	22	1463700	2925500
mgp10854	4582104	T0V4a	Navarrete 2015	49094133	196990	-22.41	-47.38	Humid subtropical	Cfa	20	1317	12	5.2	54	14	32	49261	127570
mgp10854	4582105	T0V4b	Navarrete 2015	43089324	173507	-22.41	-47.38	Humid subtropical	Cfa	20	1317	12	5.2	54	14	32	43849	114050
mgp10854	4582106	T0V4c	Navarrete 2015	63759972	252223	-22.41	-47.38	Humid subtropical	Cfa	20	1317	12	5.2	54	14	32	64721	167500
mgp10854	4582107	T157V1	Navarrete 2015	156821373	601075	-22.41	-47.38	Humid subtropical	Cfa	20	1317	12	5.2	54	14	32	154590	401560
mgp10854	4582108	T157V10	Navarrete 2015	214844156	808603	-22.41	-47.38	Humid subtropical	Cfa	20	1317	12	5.2	54	14	32	211750	555770
mgp10854	4582109	T157V11	Navarrete 2015	89892936	343369	-22.41	-47.38	Humid subtropical	Cfa	20	1317	12	5.2	54	14	32	91790	238140
mgp10854	4582110	T157V13	Navarrete 2015	130888890	489532	-22.41	-47.38	Humid subtropical	Cfa	20	1317	12	5.2	54	14	32	127340	335800
mgp10854	4582111	T157V14	Navarrete 2015	86067528	339951	-22.41	-47.38	Humid subtropical	Cfa	20	1317	12	5.2	54	14	32	85084	225570
mgp10854	4582112	T157V15	Navarrete 2015	92769021	350530	-22.41	-47.38	Humid subtropical	Cfa	20	1317	12	5.2	54	14	32	89803	235690
mgp10854	4582113	T157V18	Navarrete 2015	79998187	295302	-22.41	-47.38	Humid subtropical	Cfa	20	1317	12	5.2	54	14	32	85556	227100
mgp10854	4582114	T157V19	Navarrete 2015	52357824	194678	-22.41	-47.38	Humid subtropical	Cfa	20	1317	12	5.2	54	14	32	55765	147510
mgp10854	4582115	T157V2	Navarrete 2015	35201469	138190	-22.41	-47.38	Humid subtropical	Cfa	20	1317	12	5.2	54	14	32	34216	89471
mgp10854	4582116	T157V20	Navarrete 2015	205150663	912493	-22.41	-47.38	Humid subtropical	Cfa	20	1317	12	5.2	54	14	32	247220	652490
mgp10854	4582117	T157V22	Navarrete 2015	122410720	554451	-22.41	-47.38	Humid subtropical	Cfa	20	1317	12	5.2	54	14	32	155990	401990
mgp10854	4582118	T157V23	Navarrete 2015	96898703	447980	-22.41	-47.38	Humid subtropical	Cfa	20	1317	12	5.2	54	14	32	114190	298860
mgp10854	4582119	T157V24	Navarrete 2015	128564285	537684	-22.41	-47.38	Humid subtropical	Cfa	20	1317	12	5.2	54	14	32	155170	419880
mgp10854	4582120	T157V3	Navarrete 2015	41812511	163018	-22.41	-47.38	Humid subtropical	Cfa	20	1317	12	5.2	54	14	32	41055	107620
mgp10854	4582121	T157V5	Navarrete 2015	35630906	137828	-22.41	-47.38	Humid subtropical	Cfa	20	1317	12	5.2	54	14	32	33254	88135
mgp10854	4582122	T157V6	Navarrete 2015	37517394	150725	-22.41	-47.38	Humid subtropical	Cfa	20	1317	12	5.2	54	14	32	39402	102860
mgp10854	4582123	T157V7	Navarrete 2015	97546246	372361	-22.41	-47.38	Humid subtropical	Cfa	20	1317	12	5.2	54	14	32	93342	245940
mgp10854	4582124	T157V9	Navarrete 2015	126768250	480630	-22.41	-47.38	Humid subtropical	Cfa	20	1317	12	5.2	54	14	32	124480	327020
mgp10854	4582125	T217V1	Navarrete 2015	157582145	586856	-22.41	-47.38	Humid subtropical	Cfa	20	1317	12	5.2	54	14	32	152750	399980
mgp10854	4582126	T217V10	Navarrete 2015	157537137	619326	-22.41	-47.38	Humid subtropical	Cfa	20	1317	12	5.2	54	14	32	161840	424040
mgp10854	4582127	T217V11	Navarrete 2015	91391385	349119	-22.41	-47.38	Humid subtropical	Cfa	20	1317	12	5.2	54	14	32	95553	247730
mgp10854	4582128	T217V13	Navarrete 2015	198242156	790759	-22.41	-47.38	Humid subtropical	Cfa	20	1317	12	5.2	54	14	32	200590	527900
mgp10854	4582129	T217V14	Navarrete 2015	119230868	445603	-22.41	-47.38	Humid subtropical	Cfa	20	1317	12	5.2	54	14	32	116870	307430
mgp10854	4582130	T217V15	Navarrete 2015	91290010	333588	-22.41	-47.38	Humid subtropical	Cfa	20	1317	12	5.2	54	14	32	92688	242250
mgp10854	4582131	T217V18	Navarrete 2015	69071883	249792	-22.41	-47.38	Humid subtropical	Cfa	20	1317	12	5.2	54	14	32	81987	209480
mgp10854	4582132	T217V19	Navarrete 2015	117971632	451569	-22.41	-47.38	Humid subtropical	Cfa	20	1317	12	5.2	54	14	32	130490	335190
mgp10854	4582133	T217V2	Navarrete 2015	96385109	379678	-22.41	-47.38	Humid subtropical	Cfa	20	1317	12	5.2	54	14	32	97615	252840
mgp10854	4582134	T217V20	Navarrete 2015	145809468	558384	-22.41	-47.38	Humid subtropical	Cfa	20	1317	12	5.2	54	14	32	162590	418520
mgp10854	4582135	T217V22	Navarrete 2015	75193927	278937	-22.41	-47.38	Humid subtropical	Cfa	20	1317	12	5.2	54	14	32	89328	229450
mgp10854	4582136	T217V23	Navarrete 2015	39948409	153081	-22.41	-47.38	Humid subtropical	Cfa	20	1317	12	5.2	54	14	32	45800	117850
mgp10854	4582137	T217V24	Navarrete 2015	50341767	188924	-22.41	-47.38	Humid subtropical	Cfa	20	1317	12	5.2	54	14	32	59021	150960
mgp10854	4582138	T217V3	Navarrete 2015	71731090	268275	-22.41	-47.38	Humid subtropical	Cfa	20	1317	12	5.2	54	14	32	71120	183170
mgp10854	4582139	T217V5	Navarrete 2015	48235670	182497	-22.41	-47.38	Humid subtropical	Cfa	20	1317	12	5.2	54	14	32	46001	119560
mgp10854	4582140	T217V6	Navarrete 2015	69532834	261086	-22.41	-47.38	Humid subtropical	Cfa	20	1317	12	5.2	54	14	32	66153	173860
mgp10854	4582141	T217V7	Navarrete 2015	63644298	243083	-22.41	-47.38	Humid subtropical	Cfa	20	1317	12	5.2	54	14	32	62520	162550
mgp10854	4582142	T217V9	Navarrete 2015	146135429	552597	-22.41	-47.38	Humid subtropical	Cfa	20	1317	12	5.2	54	14	32	154190	399220
mgp10854	4582143	T7V1	Navarrete 2015	110697412	443764	-22.41	-47.38	Humid subtropical	Cfa	20	1317	12	5.2	54	14	32	118740	301860
mgp10854	4582144	T7V10	Navarrete 2015	151235854	563293	-22.41	-47.38	Humid subtropical	Cfa	20	1317	12	5.2	54	14	32	150170	395740
mgp10854	4582145	T7V11	Navarrete 2015	91592446	348374	-22.41	-47.38	Humid subtropical	Cfa	20	1317	12	5.2	54	14	32	92419	240660
mgp10854	4582146	T7V13	Navarrete 2015	229026435	872055	-22.41	-47.38	Humid subtropical	Cfa	20	1317	12	5.2	54	14	32	229950	603180
mgp10854	4582147	T7V14	Navarrete 2015	167899889	701215	-22.41	-47.38	Humid subtropical	Cfa	20	1317	12	5.2	54	14	32	176370	461410
mgp10854	4582148	T7V15	Navarrete 2015	42832283	177380	-22.41	-47.38	Humid subtropical	Cfa	20	1317	12	5.2	54	14	32	44446	116430
mgp10854	4582149	T7V18	Navarrete 2015	237443487	882557	-22.41	-47.38	Humid subtropical	Cfa	20	1317	12	5.2	54	14	32	238540	623670
mgp10854	4582150	T7V19	Navarrete 2015	46609894	179119	-22.41	-47.38	Humid subtropical	Cfa	20	1317	12	5.2	54	14	32	45910	120710
mgp10854	4582151	T7V2	Navarrete 2015	112772969	447748	-22.41	-47.38	Humid subtropical	Cfa	20	1317	12	5.2	54	14	32	114400	296450
mgp10854	4582152	T7V20	Navarrete 2015	153403936	579705	-22.41	-47.38	Humid subtropical	Cfa	20	1317	12	5.2	54	14	32	164390	430890
mgp10854	4582153	T7V22	Navarrete 2015	180335902	741799	-22.41	-47.38	Humid subtropical	Cfa	20	1317	12	5.2	54	14	32	185890	489700
mgp10854	4582154	T7V23	Navarrete 2015	124467080	497497	-22.41	-47.38	Humid subtropical	Cfa	20	1317	12	5.2	54	14	32	126940	334410
mgp10854	4582155	T7V24	Navarrete 2015	84225041	337758	-22.41	-47.38	Humid subtropical	Cfa	20	1317	12	5.2	54	14	32	86024	224810
mgp10854	4582156	T7V3	Navarrete 2015	55769135	221454	-22.41	-47.38	Humid subtropical	Cfa	20	1317	12	5.2	54	14	32	55572	144060
mgp10854	4582157	T7V5	Navarrete 2015	93737989	364943	-22.41	-47.38	Humid subtropical	Cfa	20	1317	12	5.2	54	14	32	95935	248400
mgp10854	4582158	T7V6	Navarrete 2015	192940499	747782	-22.41	-47.38	Humid subtropical	Cfa	20	1317	12	5.2	54	14	32	196210	513880
mgp10854	4582159	T7V7	Navarrete 2015	79707501	308912	-22.41	-47.38	Humid subtropical	Cfa	20	1317	12	5.2	54	14	32	78912	205980
mgp10854	4582160	T7V9	Navarrete 2015	72816398	293141	-22.41	-47.38	Humid subtropical	Cfa	20	1317	12	5.2	54	14	32	74211	192230
mgp13248	4626743	Bio1_1.filtered	Nguyen 2016	4403800990	43601990	21.0884	105.727	Subtropical-Dry Winter/Highland	Cwa	23.8	1678	112	6	36	39	25	5992800	14113000
mgp13248	4626744	Bio1_2.filtered	Nguyen 2016	4403800990	43601990	21.0884	105.727	Subtropical-Dry Winter/Highland	Cwa	23.8	1678	112	6	36	39	25	5985800	14095000
mgp13248	4626753	NPK1.mi	Nguyen 2016	1218720433	4094343	21.0884	105.727	Subtropical-Dry Winter/Highland	Cwa	23.8	1678	112	6	36	39	25	1240900	3195900
mgp13248	4626745	NPK1_1.filtered	Nguyen 2016	5390462819	53370919	21.0884	105.727	Subtropical-Dry Winter/Highland	Cwa	23.8	1678	112	6	36	39	25	7042500	16538000
mgp13248	4626746	NPK1_2.filtered	Nguyen 2016	5390462819	53370919	21.0884	105.727	Subtropical-Dry Winter/Highland	Cwa	23.8	1678	112	6	36	39	25	7019400	16486000
mgp13248	4626754	NPK2.mi	Nguyen 2016	1219671314	4094343	21.0884	105.727	Subtropical-Dry Winter/Highland	Cwa	23.8	1678	112	6	36	39	25	1108900	2826000
mgp13248	4626747	PC1_1.filtered	Nguyen 2016	4433473780	43895780	21.0884	105.727	Subtropical-Dry Winter/Highland	Cwa	23.8	1678	112	6	36	39	25	6036400	14409000
mgp13248	4626748	PC1_2.filtered	Nguyen 2016	4433473780	43895780	21.0884	105.727	Subtropical-Dry Winter/Highland	Cwa	23.8	1678	112	6	36	39	25	6028800	14394000
mgp13248	4626755	PIG1.mi	Nguyen 2016	1381298306	4665752	21.0884	105.727	Subtropical-Dry Winter/Highland	Cwa	23.8	1678	112	6	36	39	25	1434100	3713700
mgp13248	4626756	PIG2.mi	Nguyen 2016	1382587302	4665752	21.0884	105.727	Subtropical-Dry Winter/Highland	Cwa	23.8	1678	112	6	36	39	25	1293100	3311600
mgp1008	4485389	131	Pan 2014	40423549	105010	51.97	5.64	Oceanic	Cfb	9.4	781	53	5.7	50	28	22	25054	75311
mgp1008	4485390	132	Pan 2014	44905782	114709	51.97	5.64	Oceanic	Cfb	9.4	781	53	5.7	50	28	22	27372	83059
mgp1008	4485403	133	Pan 2014	49728531	126331	51.97	5.64	Oceanic	Cfb	9.4	781	53	5.7	50	28	22	30033	91445
mgp1008	4485400	181	Pan 2014	51665672	130016	51.97	5.64	Oceanic	Cfb	9.4	781	53	5.7	50	28	22	31681	96877
mgp1008	4485401	182	Pan 2014	52226427	133309	51.97	5.64	Oceanic	Cfb	9.4	781	53	5.7	50	28	22	32071	99748
mgp1008	4485402	183	Pan 2014	43656772	113565	51.97	5.64	Oceanic	Cfb	9.4	781	53	5.7	50	28	22	26913	83243
mgp1008	4485391	191	Pan 2014	52721323	134389	51.97	5.64	Oceanic	Cfb	9.4	781	53	5.7	50	28	22	35332	104010
mgp1008	4485392	192	Pan 2014	42073456	113883	51.97	5.64	Oceanic	Cfb	9.4	781	53	5.7	50	28	22	27828	83501
mgp1008	4485393	193	Pan 2014	38425397	96793	51.97	5.64	Oceanic	Cfb	9.4	781	53	5.7	50	28	22	24626	73286
mgp1008	4485394	201	Pan 2014	33521299	84053	51.97	5.64	Oceanic	Cfb	9.4	781	53	5.7	50	28	22	20078	61097
mgp1008	4485395	202	Pan 2014	29433082	76677	51.97	5.64	Oceanic	Cfb	9.4	781	53	5.7	50	28	22	18211	56073
mgp1008	4485396	203	Pan 2014	32356773	83399	51.97	5.64	Oceanic	Cfb	9.4	781	53	5.7	50	28	22	18951	58545
mgp1008	4485397	251	Pan 2014	28573338	76859	51.97	5.64	Oceanic	Cfb	9.4	781	53	5.7	50	28	22	19844	58705
mgp1008	4485398	252	Pan 2014	28396437	78248	51.97	5.64	Oceanic	Cfb	9.4	781	53	5.7	50	28	22	19674	58347
mgp1008	4485399	253	Pan 2014	34738730	90340	51.97	5.64	Oceanic	Cfb	9.4	781	53	5.7	50	28	22	22873	70540
mgp3513	4514245	Saline desert metagenome S1	Pandit 2015	387783372	2423783	23.8109	70.9832	Semi-arid/arid desert	BSh	27.4	414	85	7.5	49	24	27	413440	1007100
mgp3513	4514299	Saline desert metagenome S2	Pandit 2015	322114449	2420832	23.7925	71.008	Semi-arid/arid desert	BSh	27.4	439	85	7.5	49	24	27	264460	628000
mgp3513	4543019	Saline desert metagenome S3	Pandit 2015	282578916	2016127	23.0314	70.2152	Semi-arid/arid desert	BSh	27	388	85	7.5	49	24	27	87138	216680
mgp3513	4543020	Saline desert metagenome S4	Pandit 2015	467782469	3100617	23.9081	70.5378	Semi-arid/arid desert	BSh	27.3	354	85	7.5	49	24	27	273920	659720
mgp3513	4543021	Saline desert metagenome S5	Pandit 2015	235993491	2349820	23.9413	70.1884	Semi-arid/arid desert	BWh	27.1	312	85	7.5	49	24	27	53686	127910
mgp3513	4543022	Saline desert metagenome S6	Pandit 2015	343077214	3041048	23.8349	69.5189	Semi-arid/arid desert	BWh	27	299	85	7.5	49	24	27	231790	548250
mgp3513	4543023	Saline desert metagenome S7	Pandit 2015	308124473	2048827	23.941	70.1884	Semi-arid/arid desert	BWh	27.1	312	85	7.5	49	24	27	263180	635730
mgp271	4450130	Ctrl_shotgun	Ridl 2016	297444144	727529	48.99	14.16	Oceanic	Cfb	5.9	979	79	6.2	37	43	20	252620	662160
mgp271	4450131	CtrlF_shotgun	Ridl 2016	276871390	665714	48.99	14.16	Oceanic	Cfb	5.9	979	79	6.2	37	43	20	217350	580140
mgp271	4450171	Hor_shotgun	Ridl 2016	286480433	712104	48.99	14.16	Oceanic	Cfb	5.9	979	79	6.2	37	43	20	196520	541740
mgp271	4450172	HorF_shotgun	Ridl 2016	308435859	756433	48.99	14.16	Oceanic	Cfb	5.9	979	79	6.2	37	43	20	241220	652740
mgp271	4450628	Nig_shotgun	Ridl 2016	245662269	584208	48.99	14.16	Oceanic	Cfb	5.9	979	79	6.2	37	43	20	175880	485660
mgp271	4450629	NigF_shotgun	Ridl 2016	275891786	655217	48.99	14.16	Oceanic	Cfb	5.9	979	79	6.2	37	43	20	190640	524330
mgp271	4450630	Tob_shotgun	Ridl 2016	325348558	794668	48.99	14.16	Oceanic	Cfb	5.9	979	79	6.2	37	43	20	260130	712240
mgp271	4450631	TobF_shotgun	Ridl 2016	301519047	735196	48.99	14.16	Oceanic	Cfb	5.9	979	79	6.2	37	43	20	245890	685190
mgp7877	4552607	2012_1_corn_No_submit.fastq	Smith 2016	2937315025	29058789	39.7654	-84.848	Hot summer continental	Dfa	10.2	1024	105	6.1	51	32	17	3487100	8286400
mgp7877	4552597	2012_10_Soy_No_submit.fastq	Smith 2016	1431745529	14169028	39.9469	-84.8129	Hot summer continental	Dfa	10	995	105	6.1	51	32	17	1408300	3375300
mgp7877	4552598	2012_11_Corn_Yes_submit.fastq	Smith 2016	1235728039	12229474	39.9299	-84.7644	Hot summer continental	Dfa	10	995	105	6.1	51	32	17	1326900	3243700
mgp7877	4552599	2012_12_Soy_Yes_submit.fastq	Smith 2016	2976499049	29455785	39.9308	-84.7675	Hot summer continental	Dfa	10	995	105	6.1	51	32	17	3392200	8381300
mgp7877	4552600	2012_13_Corn_Yes_submit.fastq	Smith 2016	2918474743	28877883	39.8126	-84.9107	Hot summer continental	Dfa	10.2	1024	105	6.1	51	32	17	3575400	8494400
mgp7877	4552601	2012_14_Soy_Yes_submit.fastq	Smith 2016	1596035427	15793481	39.8011	-84.9214	Hot summer continental	Dfa	10.2	1024	105	6.1	51	32	17	1816200	4347900
mgp7877	4552602	2012_15_Corn_Yes_submit.fastq	Smith 2016	1343608914	13294138	39.4593	-84.9522	Humid subtropical	Cfa	10.9	1058	105	6.1	51	32	17	1587100	3971200
mgp7877	4552603	2012_16_soy_Yes_submit.fastq	Smith 2016	1754754798	17361712	39.4615	-84.9431	Humid subtropical	Cfa	10.9	1058	105	6.1	51	32	17	2038700	5002100
mgp7877	4552604	2012_17_Corn_Yes_submit.fastq	Smith 2016	1036580474	10258094	39.8792	-84.9792	Hot summer continental	Dfa	10	1003	105	6.1	51	32	17	1165800	2807000
mgp7877	4552605	2012_18_soy_Yes_submit.fastq	Smith 2016	4454201	44065	39.8763	-84.9789	Hot summer continental	Dfa	10	1003	105	6.1	51	32	17	3744	9332
mgp7877	4552606	2012_19_Corn_Yes_submit.fastq	Smith 2016	2921679340	28897599	39.8761	-84.9818	Hot summer continental	Dfa	10	1003	105	6.1	51	32	17	3097800	7495100
mgp7877	4552609	2012_2_Soy_No_submit.fastq	Smith 2016	2647555981	26201119	39.7738	-84.8161	Hot summer continental	Dfa	10.2	1022	105	6.1	51	32	17	2879400	6931100
mgp7877	4552608	2012_20_Soy_Yes_submit.fastq	Smith 2016	1286824690	12735016	39.8797	-84.9822	Hot summer continental	Dfa	10	1003	105	6.1	51	32	17	1426500	3434700
mgp7877	4552610	2012_3_corn_No_submit.fastq	Smith 2016	2452638515	24272188	39.7674	-84.8342	Hot summer continental	Dfa	10.2	1024	105	6.1	51	32	17	2642800	6366900
mgp7877	4552611	2012_4_Soy_No_submit.fastq	Smith 2016	1432525102	14174970	39.7738	-84.8286	Hot summer continental	Dfa	10.2	1022	105	6.1	51	32	17	1461000	3554800
mgp7877	4552612	2012_5_Corn_No_submit.fastq	Smith 2016	1186464826	11739217	39.8997	-85.0047	Hot summer continental	Dfa	9.9	1008	105	6.1	51	32	17	1338200	3198200
mgp7877	4552613	2012_6_Soy_No_submit.fastq	Smith 2016	3171919697	31391317	39.8997	-85.0079	Hot summer continental	Dfa	9.9	1008	105	6.1	51	32	17	3228600	7834400
mgp7877	4552614	2012_7_corn_No_submit.fastq	Smith 2016	1627589348	16105725	39.8877	-84.9814	Hot summer continental	Dfa	10	1003	105	6.1	51	32	17	1742900	4217700
mgp7877	4552615	2012_8_Soy_No_submit.fastq	Smith 2016	2230030788	22069730	39.8903	-84.9826	Hot summer continental	Dfa	10	1003	105	6.1	51	32	17	2336000	5639100
mgp7877	4552616	2012_9_Corn_No_submit.fastq	Smith 2016	1475556590	14599171	39.9469	-84.8147	Hot summer continental	Dfa	10	995	105	6.1	51	32	17	1538800	3695300
mgp7877	4552626	2013_1_Soy_No_submit.fastq	Smith 2016	3813242064	37717342	39.7654	-84.848	Hot summer continental	Dfa	10.2	1024	105	6.1	51	32	17	4318600	10366000
mgp7877	4552617	2013_11_Soy_Yes_submit.fastq	Smith 2016	1144230699	11311337	39.9299	-84.7644	Hot summer continental	Dfa	10	995	105	6.1	51	32	17	1187000	2870400
mgp7877	4552618	2013_12_Corn_Yes_submit.fastq	Smith 2016	1756407594	17335758	39.9308	-84.7675	Hot summer continental	Dfa	10	995	105	6.1	51	32	17	1998000	4830200
mgp7877	4552619	2013_13_Corn_Yes_submit.fastq	Smith 2016	1598448932	15798980	39.8126	-84.9107	Hot summer continental	Dfa	10.2	1024	105	6.1	51	32	17	1745100	4143200
mgp7877	4552620	2013_14_Corn_Yes_submit.fastq	Smith 2016	1787588588	17680870	39.8011	-84.9214	Hot summer continental	Dfa	10.2	1024	105	6.1	51	32	17	1975400	4680400
mgp7877	4552621	2013_15_Soy_Yes_submit.fastq	Smith 2016	2317770032	22931228	39.4593	-84.9522	Humid subtropical	Cfa	10.9	1058	105	6.1	51	32	17	2596700	6250800
mgp7877	4552622	2013_16_Corn_Yes_submit.fastq	Smith 2016	1888167542	18668477	39.4615	-84.9431	Humid subtropical	Cfa	10.9	1058	105	6.1	51	32	17	2116900	5091300
mgp7877	4552623	2013_17_Soy_Yes_submit.fastq	Smith 2016	1891570794	18674403	39.8792	-84.9792	Hot summer continental	Dfa	10	1003	105	6.1	51	32	17	1864200	4527200
mgp7877	4552624	2013_18_Corn_Yes_submit.fastq	Smith 2016	3617528765	35762397	39.8763	-84.9789	Hot summer continental	Dfa	10	1003	105	6.1	51	32	17	4052000	9730400
mgp7877	4552625	2013_19_Soy_Yes_submit.fastq	Smith 2016	1838277364	18164258	39.8761	-84.9818	Hot summer continental	Dfa	10	1003	105	6.1	51	32	17	1949600	4760400
mgp7877	4552630	2013_2_Corn_No_submit.fastq	Smith 2016	3644801503	36009146	39.7738	-84.8161	Hot summer continental	Dfa	10.2	1022	105	6.1	51	32	17	3772600	9071200
mgp7877	4552627	2013_20_Corn_Yes_submit.fastq	Smith 2016	3363860585	33236811	39.8797	-84.9822	Hot summer continental	Dfa	10	1003	105	6.1	51	32	17	3670100	8837400
mgp7877	4552628	2013_23_forest_submit.fastq	Smith 2016	4168197732	41202077	39.7509	-84.9188	Hot summer continental	Dfa	10.2	1024	105	6.1	51	32	17	4084600	10112000
mgp7877	4552629	2013_24_forest_submit.fastq	Smith 2016	2556441674	25292342	39.7956	-84.922	Hot summer continental	Dfa	10.2	1024	105	6.1	51	32	17	2556500	6186300
mgp7877	4552631	2013_3_Soy_No_submit.fastq	Smith 2016	1551039149	15338248	39.7674	-84.8342	Hot summer continental	Dfa	10.2	1024	105	6.1	51	32	17	1487700	3590100
mgp7877	4552632	2013_5_Soy_No_submit.fastq	Smith 2016	1533060133	15163928	39.8997	-85.0047	Hot summer continental	Dfa	9.9	1008	105	6.1	51	32	17	1652700	3969800
mgp7877	4552633	2013_6_Corn_No_submit.fastq	Smith 2016	1437615180	14220298	39.8997	-85.0079	Hot summer continental	Dfa	9.9	1008	105	6.1	51	32	17	1587100	3803000
mgp7877	4552634	2013_7_Soy_No_submit.fastq	Smith 2016	1270377420	12563469	39.8877	-84.9814	Hot summer continental	Dfa	10	1003	105	6.1	51	32	17	1144100	2779100
mgp7877	4552635	2013_8_Corn_No_submit.fastq	Smith 2016	1350535185	13345371	39.8903	-84.9826	Hot summer continental	Dfa	10	1003	105	6.1	51	32	17	1309800	3147400
mgp7877	4552636	2013_9_Soy_No_submit.fastq	Smith 2016	1650655226	16318159	39.9469	-84.8147	Hot summer continental	Dfa	10	995	105	6.1	51	32	17	1665800	3999600
mgp10541	4578926	CT_2_conventional tillage_ Cerrado Brazilian savannah_IonPGM	Souza 2014	1686703041	5850205	-15.6094	-47.7433	Tropical savanna	Aw	21.8	1434	23	5.2	44	15	41	1558100	4114000
mgp10541	4578927	CT_3_conventional tillage_ Cerrado Brazilian savannah_IonPGM	Souza 2014	1303666221	4898256	-15.6094	-47.7433	Tropical savanna	Aw	21.8	1434	23	5.2	44	15	41	1216200	3172200
mgp10541	4578924	NATIVE_2_Cerrado Brazilian savannah_IonPGM	Souza 2014	1221306956	5040252	-15.6094	-47.7433	Tropical savanna	Aw	21.8	1434	23	5.2	44	15	41	995160	2837700
mgp10541	4578925	NATIVE_3_Cerrado Brazilian savannah_IonPGM	Souza 2014	1470456607	5460208	-15.6094	-47.7433	Tropical savanna	Aw	21.8	1434	23	5.2	44	15	41	1162800	3319300
mgp10450	4577670	CT_1_conventional tillage_Cerrado Brazilian savannah_IonPGM	Souza 2016	1486805608	5420302	-15.6094	-47.7433	Tropical savanna	Aw	21.8	1434	23	5.2	44	15	41	1543800	4017500
mgp10450	4577669	NATIVE_1_Cerrado Brazilian savannah_IonPGM	Souza 2016	1562052023	5657434	-15.6094	-47.7433	Tropical savanna	Aw	21.8	1434	23	5.2	44	15	41	1319800	3799100
mgp10450	4577671	NT_1_no-tillage_Cerrado Brazilian savannah_IonPGM	Souza 2016	1466364965	5912295	-15.6094	-47.7433	Tropical savanna	Aw	21.8	1434	23	5.2	44	15	41	1518500	4014800
mgp10450	4577672	NT_3_no-tillage_Cerrado Brazilian savannah_IonPGM	Souza 2016	1507973051	5708651	-15.6094	-47.7433	Tropical savanna	Aw	21.8	1434	23	5.2	44	15	41	1603200	4170700
mgp252	4523023	11AA2065CMWeek1comunassem	Stackhouse 2015	6700261439	46206753	79.415	-90.7583	Tundra	ET	-21.1	115	300	6.9	59	32	9	7598700	18687000
mgp252	4523024	12AA2080CMWeek1comunassem	Stackhouse 2015	3464483270	23875634	79.415	-90.7583	Tundra	ET	-21.1	115	300	6.9	59	32	9	4461000	11797000
mgp252	4523144	13AA35CMWeek1comunassem	Stackhouse 2015	3766167478	26022581	79.415	-90.7583	Tundra	ET	-21.1	115	300	6.9	59	32	9	4700400	12960000
mgp252	4523145	15AA380CMWeek1comunassem	Stackhouse 2015	5614599082	38480957	79.415	-90.7583	Tundra	ET	-21.1	115	300	6.9	59	32	9	7537600	19987000
mgp252	4521707	16AA365CMWeek1comunassem	Stackhouse 2015	2585421825	17894559	79.415	-90.7583	Tundra	ET	-21.1	115	300	6.9	59	32	9	2692200	6731200
mgp252	4521708	17AA3580CMWeek1comunassem	Stackhouse 2015	465642025	3130077	79.415	-90.7583	Tundra	ET	-21.1	115	300	6.9	59	32	9	494590	1261700
mgp252	4523775	18AA355CMWeek1comunassem	Stackhouse 2015	4925988000	33583779	79.415	-90.7583	Tundra	ET	-21.1	115	300	6.9	59	32	9	6118300	16120000
mgp252	4523146	1AA105CMWeek1comunassem	Stackhouse 2015	2205011588	14693575	79.415	-90.7583	Tundra	ET	-21.1	115	300	6.9	59	32	9	2227600	5993200
mgp252	4523776	20AA3565CMWeek1comunassem	Stackhouse 2015	812512042	5031403	79.415	-90.7583	Tundra	ET	-21.1	115	300	6.9	59	32	9	1088800	2624300
mgp252	4523777	3AA1065CMWeek1comunassem	Stackhouse 2015	2406267206	15706801	79.415	-90.7583	Tundra	ET	-21.1	115	300	6.9	59	32	9	3132100	8327600
mgp252	4523147	4AA1080CMWeek1comunassem	Stackhouse 2015	2541764475	16220012	79.415	-90.7583	Tundra	ET	-21.1	115	300	6.9	59	32	9	2928500	7483100
mgp252	4523778	5AA155CMWeek1comunassem	Stackhouse 2015	7078859018	48675652	79.415	-90.7583	Tundra	ET	-21.1	115	300	6.9	59	32	9	7786600	20415000
mgp252	4530050	5CMWeek1allassem	Stackhouse 2015	93390981	83249	79.415	-90.7583	Tundra	ET	-21.1	115	300	6.9	59	32	9	35680	98473
mgp252	4523148	7AA1580CMWeek1comunassem	Stackhouse 2015	3494111865	23047923	79.415	-90.7583	Tundra	ET	-21.1	115	300	6.9	59	32	9	4780400	12770000
mgp252	4523779	8AA1565CMWeek1comunassem	Stackhouse 2015	4225726829	27416020	79.415	-90.7583	Tundra	ET	-21.1	115	300	6.9	59	32	9	5389800	13820000
mgp252	4523025	9AA205CMWeek1comunassem	Stackhouse 2015	2183775720	14544508	79.415	-90.7583	Tundra	ET	-21.1	115	300	6.9	59	32	9	2012100	5334700
mgp223	4445996	NTS_creosote.amb.1	Steven 2012	116821792	312444	36.8167	115.917	Subtropical-Dry Winter/Highland	Cwa	13.6	515	61	7.9	28	57	15	109260	318170
mgp223	4445990	NTS_creosote.ele.1	Steven 2012	219117356	583724	36.8167	115.917	Subtropical-Dry Winter/Highland	Cwa	13.6	515	61	7.9	28	57	15	191530	555110
mgp223	4445993	NTS_crust.amb.1	Steven 2012	133555260	352417	36.8167	115.917	Subtropical-Dry Winter/Highland	Cwa	13.6	515	61	7.9	28	57	15	95164	279900
mgp223	4445994	NTS_crust.ele.2	Steven 2012	254548462	683082	36.8167	115.917	Subtropical-Dry Winter/Highland	Cwa	13.6	515	61	7.9	28	57	15	232160	685560
mgp13205	4628823	B1_SB1_1	Su 2017	8626384500	86263845	22.11	112.77	Subtropical-Dry Winter/Highland	Cwa	22.6	1464	100	6	37	39	24	28690000	57045000
mgp13205	4628824	B1_SB1_2	Su 2017	2930463000	29304630	22.11	112.77	Subtropical-Dry Winter/Highland	Cwa	22.6	1464	100	6	37	39	24	9728600	19362000
mgp13205	4628825	B2_SB2_1	Su 2017	8372459800	83724598	22.11	112.77	Subtropical-Dry Winter/Highland	Cwa	22.6	1464	100	6	37	39	24	23223000	46068000
mgp13205	4628826	B2_SB2_2	Su 2017	5753935400	57539354	22.11	112.77	Subtropical-Dry Winter/Highland	Cwa	22.6	1464	100	6	37	39	24	15880000	31559000
mgp13205	4628827	B3_SA1_1	Su 2017	8841671500	88416715	22.11	112.77	Subtropical-Dry Winter/Highland	Cwa	22.6	1464	100	6	37	39	24	40625000	72175000
mgp13205	4628828	B3_SA1_2	Su 2017	3175243800	31752438	22.11	112.77	Subtropical-Dry Winter/Highland	Cwa	22.6	1464	100	6	37	39	24	14590000	25962000
mgp13205	4626287	B4_SA2_1	Su 2017	3854190671	38541906	22.11	112.77	Subtropical-Dry Winter/Highland	Cwa	22.6	1464	100	6	37	39	24	14091000	27886000
mgp13205	4628829	B4_SA2_2	Su 2017	1905620800	19056208	22.11	112.77	Subtropical-Dry Winter/Highland	Cwa	22.6	1464	100	6	37	39	24	7114600	13986000
mgp13205	4628830	Y1_TB1_1	Su 2017	4547269300	45472693	22.11	112.77	Subtropical-Dry Winter/Highland	Cwa	22.6	1464	100	6	37	39	24	5285500	12366000
mgp13205	4626288	Y1_TB1_2	Su 2017	4797390127	47973899	22.11	112.77	Subtropical-Dry Winter/Highland	Cwa	22.6	1464	100	6	37	39	24	5578300	13054000
mgp13205	4626289	Y2_N_1	Su 2017	5066531996	50665320	22.11	112.77	Subtropical-Dry Winter/Highland	Cwa	22.6	1464	100	6	37	39	24	6104100	14706000
mgp13205	4626290	Y2_N_2	Su 2017	4275596100	42755961	22.11	112.77	Subtropical-Dry Winter/Highland	Cwa	22.6	1464	100	6	37	39	24	5147200	12423000
mgp13205	4626291	Y3_TB2_1	Su 2017	5965667300	59656673	22.11	112.77	Subtropical-Dry Winter/Highland	Cwa	22.6	1464	100	6	37	39	24	8016400	19047000
mgp13205	4626292	Y3_TB2_2	Su 2017	711577500	7115775	22.11	112.77	Subtropical-Dry Winter/Highland	Cwa	22.6	1464	100	6	37	39	24	1006500	2384800
mgp13205	4628831	Y4_TA1_1	Su 2017	10669379700	106693797	22.11	112.77	Subtropical-Dry Winter/Highland	Cwa	22.6	1464	100	6	37	39	24	13389000	32286000
mgp13205	4626293	Y5_TA2_1	Su 2017	2910226200	29102262	22.11	112.77	Subtropical-Dry Winter/Highland	Cwa	22.6	1464	100	6	37	39	24	3455400	8383100
mgp13205	4626294	Y5_TA2_2	Su 2017	3018521300	30185213	22.11	112.77	Subtropical-Dry Winter/Highland	Cwa	22.6	1464	100	6	37	39	24	3547900	8598900
mgp13205	4626295	Y5_TA2_3	Su 2017	4191274000	41912740	22.11	112.77	Subtropical-Dry Winter/Highland	Cwa	22.6	1464	100	6	37	39	24	4957200	12018000
mgp375	4487638	Site 1 Dry	Taketani 2015	39262964	289162	-9.22356	-41.0865	Semi-arid/arid desert	BSh	25.5	482	0	6.3	56	21	24	3180	7198
mgp375	4487345	Site 1 rainy	Taketani 2015	59973310	425184	-9.22356	-41.0865	Semi-arid/arid desert	BSh	25.5	482	0	6.3	56	21	24	31947	74322
mgp375	4487639	Site 2 Dry	Taketani 2015	71575930	503318	-8.83378	-42.5537	Semi-arid/arid desert	BSh	26.3	712	0	5.7	68	16	17	25905	59766
mgp375	4487344	Site 2 rainy	Taketani 2015	81657620	561526	-8.83378	-42.5537	Semi-arid/arid desert	BSh	26.3	712	0	5.7	68	16	17	50015	116030
mgp375	4487653	Site 3 Dry	Taketani 2015	65001425	466014	-6.71228	-38.2523	Tropical savanna	Aw	26.6	883	0	6.4	55	24	21	33877	79051
mgp375	4487567	Site 3 rainy	Taketani 2015	52102364	371520	-6.71228	-38.2523	Tropical savanna	Aw	26.6	883	0	6.4	55	24	21	9146	20775
mgp14608	4654021	Y1	Taketani 2017	1811246657	9681819	33	35.2333	Mediterranean	Csa	19	762	25	7.4	45	31	24	2172800	5841900
mgp14608	4654022	Y11	Taketani 2017	830740317	4484452	33	35.2333	Mediterranean	Csa	19	762	25	7.4	45	31	24	1024600	2741400
mgp14608	4654023	Y16	Taketani 2017	711633780	3762792	31.7	35.05	Mediterranean	Csa	18.3	485	25	7.4	45	31	24	811590	2166900
mgp14608	4654024	Y21	Taketani 2017	977801012	5346169	31.7	35.05	Mediterranean	Csa	18.3	485	25	7.4	45	31	24	1108900	2897500
mgp14608	4654025	Y26	Taketani 2017	698042789	3808872	31.7	35.05	Mediterranean	Csa	18.3	485	25	7.4	45	31	24	812740	2123600
mgp14608	4654026	Y31	Taketani 2017	908651569	4902736	31.0333	34.9	Semi-arid/arid desert	BSh	18.8	203	25	7.4	45	31	24	1046300	2819700
mgp14608	4654027	Y36	Taketani 2017	523421685	2840653	31.0333	34.9	Semi-arid/arid desert	BSh	18.8	203	25	7.4	45	31	24	599400	1617000
mgp14608	4654028	Y41	Taketani 2017	572066482	3129422	31.0333	34.9	Semi-arid/arid desert	BSh	18.8	203	25	7.4	45	31	24	646870	1733600
mgp14608	4654029	Y46	Taketani 2017	503468033	2725118	30.8667	34.7667	Semi-arid/arid desert	BSh	18.8	167	25	7.4	45	31	24	599360	1518400
mgp14608	4654030	Y51	Taketani 2017	531699676	2915911	30.8667	34.7667	Semi-arid/arid desert	BSh	18.8	167	25	7.4	45	31	24	632310	1633000
mgp14608	4654031	Y56	Taketani 2017	461408862	2528610	30.8667	34.7667	Semi-arid/arid desert	BSh	18.8	167	25	7.4	45	31	24	580500	1451200
mgp14608	4654032	Y6	Taketani 2017	735731341	4053435	33	35.2333	Mediterranean	Csa	19	762	25	7.4	45	31	24	880320	2330300
mgp10865	4582785	T12	Tripathi 2016	890482723	5107828	4.96495	117.821	Tropical rainforest/monsoon	Af	24.9	2291	65	4.7	46	27	28	902180	2485000
mgp10865	4582786	T13	Tripathi 2016	964778783	5523247	4.9498	117.807	Tropical rainforest/monsoon	Af	24.9	2291	65	4.7	46	27	28	955710	2648700
mgp10865	4582787	T14	Tripathi 2016	989118182	5657390	4.95909	117.804	Tropical rainforest/monsoon	Af	24.9	2291	65	4.7	46	27	28	1048500	2872800
mgp10865	4582788	T17	Tripathi 2016	934244819	5365741	4.97136	117.786	Tropical rainforest/monsoon	Af	24.9	2291	65	4.7	46	27	28	1013100	2770200
mgp10865	4582789	T20	Tripathi 2016	1030019164	5840128	4.97052	117.816	Tropical rainforest/monsoon	Af	24.9	2291	65	4.7	46	27	28	1036500	2904700
mgp10865	4582790	T28	Tripathi 2016	855486915	4892887	4.92604	117.949	Tropical rainforest/monsoon	Af	25.2	2246	65	4.7	46	27	28	933920	2481800
mgp10865	4582791	T34	Tripathi 2016	885006509	5039711	5.09316	117.636	Tropical rainforest/monsoon	Af	25.8	2487	65	4.7	46	27	28	1027600	2664100
mgp10865	4582792	T35	Tripathi 2016	800887970	4584476	5.09575	117.63	Tropical rainforest/monsoon	Af	25.8	2487	65	4.7	46	27	28	956320	2471900
mgp10865	4582793	T38	Tripathi 2016	958840711	5460061	5.09517	117.646	Tropical rainforest/monsoon	Af	25.8	2487	65	4.7	46	27	28	1132300	2972700
mgp10865	4582794	T41	Tripathi 2016	810908299	4608250	5.02092	117.752	Tropical rainforest/monsoon	Af	25.7	2426	65	4.7	46	27	28	847410	2334500
mgp10865	4582795	T46	Tripathi 2016	960144683	5484909	4.98554	117.86	Tropical rainforest/monsoon	Af	25.2	2246	65	4.7	46	27	28	1010700	2800400
mgp10865	4582796	T52	Tripathi 2016	1005523825	5786291	4.9334	117.981	Tropical rainforest/monsoon	Af	25.2	2246	65	4.7	46	27	28	1122200	2990800
mgp10865	4582797	T54	Tripathi 2016	703067533	4000557	5.02156	117.79	Tropical rainforest/monsoon	Af	25.7	2426	65	4.7	46	27	28	805200	2138900
mgp10865	4582798	T55	Tripathi 2016	953239023	5415884	5.02812	117.787	Tropical rainforest/monsoon	Af	25.7	2426	65	4.7	46	27	28	951430	2636300
mgp10865	4582799	T60	Tripathi 2016	873743523	4972424	5.08979	117.681	Tropical rainforest/monsoon	Af	25.7	2426	65	4.7	46	27	28	933310	2539600
mgp10865	4582800	T63	Tripathi 2016	876592324	5014637	5.07986	117.706	Tropical rainforest/monsoon	Af	25.7	2426	65	4.7	46	27	28	1003400	2641500
mgp10865	4582801	T64	Tripathi 2016	1251623517	7246813	5.08484	117.708	Tropical rainforest/monsoon	Af	25.7	2426	65	4.7	46	27	28	1298900	3558200
mgp10865	4582802	T71	Tripathi 2016	1102244080	6379859	5.08372	117.776	Tropical rainforest/monsoon	Af	25.7	2426	65	4.7	46	27	28	1226200	3310500
mgp10865	4582803	T72	Tripathi 2016	934349523	5355308	5.07999	117.783	Tropical rainforest/monsoon	Af	25.7	2426	65	4.7	46	27	28	1094400	2911500
mgp10865	4582804	T73	Tripathi 2016	961687707	5531464	4.49215	117.773	Tropical rainforest/monsoon	Af	26.8	2043	65	4.7	46	27	28	1176800	3140000
mgp10865	4582805	T74	Tripathi 2016	883442267	5106138	4.49784	117.781	Tropical rainforest/monsoon	Af	26.8	2043	65	4.7	46	27	28	1060200	2735600
mgp10865	4582806	T75	Tripathi 2016	1251177168	7203353	4.49018	117.724	Tropical rainforest/monsoon	Af	26.8	2043	65	4.7	46	27	28	1329600	3669700
mgp10865	4582807	T76	Tripathi 2016	935187469	5409688	4.49794	117.727	Tropical rainforest/monsoon	Af	26.8	2043	65	4.7	46	27	28	1056600	2851600
mgp10865	4582808	TDB	Tripathi 2016	1030529654	5822722	4.93717	117.947	Tropical rainforest/monsoon	Af	25.2	2246	65	4.7	46	27	28	1019800	2894600
mgp4192	4450125	K1a_metagenome	Tveit 2012	41875887	103366	78.9422	11.8157	Tundra	ET	-6.3	414	237	6.3	52	35	13	28824	80318
mgp4192	4450126	K1b_metagenome	Tveit 2012	41420719	101781	78.9422	11.8157	Tundra	ET	-6.3	414	237	6.3	52	35	13	30804	81276
mgp4192	4450127	K1c_metagenome	Tveit 2012	56221307	136679	78.9422	11.8157	Tundra	ET	-6.3	414	237	6.3	52	35	13	44361	116310
mgp4192	4450124	S2a_metagenome	Tveit 2012	36339223	89359	78.9258	11.9433	Tundra	ET	-6.4	416	237	6.3	52	35	13	26119	71251
mgp4192	4450123	S2b_metagenome	Tveit 2012	43926749	108237	78.9258	11.9433	Tundra	ET	-6.4	416	237	6.3	52	35	13	32106	87203
mgp15251	4667027	BG123.use	Van Goethem 2018	2354568638	7730414	-76.8691	161.752	Ice cap	EF	-25	210	0	8.3	96	1	3	256520	886160
mgp15251	4667031	CN4.use	Van Goethem 2018	2891256021	9464484	-76.1105	162.014	Ice cap	EF	-25	210	0	8.3	96	1	3	307480	1007500
mgp15251	4667025	MG64.extendedFrags	Van Goethem 2018	2435180252	8126681	-76.8226	162.107	Ice cap	EF	-25	210	0	8.3	96	1	3	357490	1151300
mgp15251	4667018	MGM3.use	Van Goethem 2018	2795914895	9469426	-76.1608	162.016	Ice cap	EF	-25	210	0	8.3	96	1	3	753090	2122000
mgp15251	4667020	MS11.use	Van Goethem 2018	2551174732	8206577	-77.0191	161.782	Ice cap	EF	-25	210	0	8.3	96	1	3	356760	1097500
mgp15251	4667033	MS22.use	Van Goethem 2018	2681821581	8846170	-77.0109	161.767	Ice cap	EF	-25	210	0	8.3	96	1	3	154020	521430
mgp15251	4667023	MS35.use	Van Goethem 2018	3137282983	10765138	-77.0182	161.742	Ice cap	EF	-25	210	0	8.3	96	1	3	119320	501130
mgp15251	4667029	MS41.use	Van Goethem 2018	3218382203	11178757	-77.0231	161.713	Ice cap	EF	-25	210	0	8.3	96	1	3	861750	2520800
mgp15251	4667021	MS51.use	Van Goethem 2018	2747112378	8850331	-77.0262	161.675	Ice cap	EF	-25	210	0	8.3	96	1	3	657540	1897500
mgp15251	4667028	MS65.use	Van Goethem 2018	2822157282	9246318	-77.0184	161.71	Ice cap	EF	-25	210	0	8.3	96	1	3	362790	1054000
mgp15251	4667019	MS75.use	Van Goethem 2018	3056039766	10609771	-77.0247	161.759	Ice cap	EF	-25	210	0	8.3	96	1	3	199420	723090
mgp15251	4667036	MtG225.use	Van Goethem 2018	3301592388	10510936	-76.9671	161.162	Ice cap	EF	-25	210	0	8.3	96	1	3	448580	1142200
mgp15251	4667030	MtG4.use	Van Goethem 2018	2536587261	8204285	-76.9522	161.404	Ice cap	EF	-25	210	0	8.3	96	1	3	1538800	4015000
mgp15251	4667026	PT2.use	Van Goethem 2018	2557875769	8284819	-77.046	161.359	Ice cap	EF	-25	210	0	8.3	96	1	3	1010200	2880000
mgp15251	4667034	TG15.use	Van Goethem 2018	1149752218	4023268	-76.6546	161.093	Ice cap	EF	-25	210	0	8.3	96	1	3	292350	830980
mgp15251	4667032	TG51.use	Van Goethem 2018	1120336883	3980751	-76.7288	161.012	Ice cap	EF	-25	210	0	8.3	96	1	3	573190	1567200
mgp11442	4600900	Ah-1-1.fastq	Weigold 2016	887511049	3172850	48.5067	9.04139	Oceanic	Cfb	8.7	775	64	6.6	37	42	21	704110	2119900
mgp11442	4600902	Ah-2-1.fastq	Weigold 2016	285329764	988295	48.5067	9.04139	Oceanic	Cfb	8.7	775	64	6.6	37	42	21	181230	527820
mgp11442	4600904	II-P-1-1.fastq	Weigold 2016	735268782	2608969	48.5067	9.04139	Oceanic	Cfb	8.7	775	64	6.6	37	42	21	533060	1554000
mgp11442	4600906	II-P-2-1.fastq	Weigold 2016	1120730678	4354330	48.5067	9.04139	Oceanic	Cfb	8.7	775	64	6.6	37	42	21	829490	2428100
mgp11442	4600908	Of-1-1.fastq	Weigold 2016	1006186248	3591383	48.5067	9.04139	Oceanic	Cfb	8.7	775	64	6.6	37	42	21	800370	2291000
mgp11442	4600910	Of-2-1.fastq	Weigold 2016	1155439877	4680725	48.5067	9.04139	Oceanic	Cfb	8.7	775	64	6.6	37	42	21	1050800	3009000
mgp11296	4600198	C1d0	Zafra 2016	277226894	806947	19.4022	-98.0483	Subtropical-Dry Winter/Highland	Cwb	14.2	748	101	6.8	45	24	31	298670	796340
mgp11296	4600199	C1d16	Zafra 2016	242164452	738035	19.4022	-98.0483	Subtropical-Dry Winter/Highland	Cwb	14.2	748	101	6.8	45	24	31	291020	790350
mgp11296	4600200	C1d30	Zafra 2016	258792943	780405	19.4022	-98.0483	Subtropical-Dry Winter/Highland	Cwb	14.2	748	101	6.8	45	24	31	251210	682880
mgp11296	4658539	Contd0	Zafra 2016	541528045	2034720	19.4022	-98.0483	Subtropical-Dry Winter/Highland	Cwb	14.2	748	101	6.8	45	24	31	467350	1300300
mgp11296	4658538	Contd16	Zafra 2016	618259364	2202675	19.4022	-98.0483	Subtropical-Dry Winter/Highland	Cwb	14.2	748	101	6.8	45	24	31	384140	1304400
mgp11296	4658540	Contd30	Zafra 2016	589633606	2197197	19.4022	-98.0483	Subtropical-Dry Winter/Highland	Cwb	14.2	748	101	6.8	45	24	31	510840	1374800
mgp4184	4520354	soil_S29_L001_R1_001	Zarraonaindia 2015	43380079	172829	41.015	-72.5285	Humid subtropical	Cfa	10.6	1150	205	5.2	59	32	9	33077	94536
mgp4184	4520356	soil_S30_L001_R2_001	Zarraonaindia 2015	67581750	269250	41.0094	-72.4943	Oceanic	Cfb	10.5	1159	205	5.2	59	32	9	38686	103070
mgp4184	4520358	soil_S31_L001_R2_001	Zarraonaindia 2015	53897230	214730	41.0093	-72.4942	Oceanic	Cfb	10.5	1159	205	5.2	59	32	9	26141	68165
mgp4184	4520360	soil_S32_L001_R2_001	Zarraonaindia 2015	52938410	210910	41.0144	-72.5285	Humid subtropical	Cfa	10.6	1150	205	5.2	59	32	9	30224	81936
mgp4184	4520362	soil_S33_L001_R2_001	Zarraonaindia 2015	29886068	119068	41.015	-72.5285	Humid subtropical	Cfa	10.6	1150	205	5.2	59	32	9	14649	40006
mgp4184	4520364	soil_S34_L001_R2_001	Zarraonaindia 2015	57627592	229592	41.0094	-72.4943	Oceanic	Cfb	10.5	1159	205	5.2	59	32	9	32020	87855
mgp4184	4520366	soil_S35_L001_R2_001	Zarraonaindia 2015	43091931	171681	41.0256	-72.4617	Oceanic	Cfb	10.5	1159	205	5.2	59	32	9	17724	48081
mgp4184	4520368	soil_S36_L001_R2_001	Zarraonaindia 2015	59765359	238109	41.0151	-72.5287	Humid subtropical	Cfa	10.6	1150	205	5.2	59	32	9	33610	91267
mgp4184	4520370	soil_S37_L001_R2_001	Zarraonaindia 2015	82318964	327964	41.0627	-75.4501	Warm summer continental or hemiboreal	Dfb	7.3	1217	333	4.4	45	42	12	34459	93228
mgp4184	4520372	soil_S38_L001_R2_001	Zarraonaindia 2015	63085085	251335	41.0254	-72.4617	Oceanic	Cfb	10.5	1159	205	5.2	59	32	9	26638	72292
mgp4184	4520374	soil_S39_L001_R2_001	Zarraonaindia 2015	105308305	419555	41.0094	-72.4943	Oceanic	Cfb	10.5	1159	205	5.2	59	32	9	44613	118730
mgp4184	4520376	soil_S40_L001_R2_001	Zarraonaindia 2015	64991681	258931	41.0151	-72.5286	Humid subtropical	Cfa	10.6	1150	205	5.2	59	32	9	29241	79610
mgp4184	4520378	soil_S41_L001_R2_001	Zarraonaindia 2015	73428544	292544	41.015	-72.5285	Humid subtropical	Cfa	10.6	1150	205	5.2	59	32	9	35063	94954
mgp4184	4520380	soil_S42_L001_R2_001	Zarraonaindia 2015	58978474	234974	41.0145	-72.5285	Humid subtropical	Cfa	10.6	1150	205	5.2	59	32	9	24653	65978
mgp4184	4520382	soil_S43_L001_R2_001	Zarraonaindia 2015	29707607	118357	41.0254	-72.4617	Oceanic	Cfb	10.5	1159	205	5.2	59	32	9	12553	33878
mgp4184	4520384	soil_S44_L001_R2_001	Zarraonaindia 2015	69949935	278685	41.0143	-72.5287	Humid subtropical	Cfa	10.6	1150	205	5.2	59	32	9	29659	80507
mgp4184	4520386	soil_S45_L001_R2_001	Zarraonaindia 2015	58404688	232688	41.0144	-72.5285	Humid subtropical	Cfa	10.6	1150	205	5.2	59	32	9	26726	73172
mgp4184	4520388	soil_S46_L001_R2_001	Zarraonaindia 2015	57175290	227790	41.0095	-72.4943	Oceanic	Cfb	10.5	1159	205	5.2	59	32	9	26353	69605
mgp4184	4520390	soil_S47_L001_R2_001	Zarraonaindia 2015	72401201	288451	41.0144	-72.5284	Humid subtropical	Cfa	10.6	1150	205	5.2	59	32	9	30562	82230
mgp4184	4520392	soil_S48_L001_R2_001	Zarraonaindia 2015	71699405	285655	41.0153	-72.5282	Humid subtropical	Cfa	10.6	1150	205	5.2	59	32	9	29751	79194
mgp6860	4544233	Prilba_Seasons	Žifčáková 2017	1641087512	4523921	49.0438	13.6171	Oceanic	Cfb	4.9	1064	79	6.2	37	43	20	838080	3114000
mgp6860	4627252	Prilba_Seasons_MG	Žifčáková 2017	4262182344	9380309	49.0438	13.6171	Oceanic	Cfb	4.9	1064	79	6.2	37	43	20	2990000	9039000
*Publication list:
1. Andreote FD, Jiménez DJ, Chaves D, Dias ACF, Luvizotto DM, Dini-Andreote F, et al. The microbiome of Brazilian mangrove sediments as revealed by metagenomics. PloS one. 2012;7(6):e38600.
2. Argiroff WA, Zak DR, Lanser CM, Wiley MJ. Microbial Community Functional Potential and Composition Are Shaped by Hydrologic Connectivity in Riverine Floodplain Soils. Microbial ecology. 2017;73(3):630-44.
3. Bach EM, Williams RJ, Hargreaves SK, Yang F, Hofmockel KS. Greatest soil microbial diversity found in micro-habitats. Soil Biology and Biochemistry. 2018;118:217-26.
4. Bell TH, Stefani FO, Abram K, Champagne J, Yergeau E, Hijri M, et al. A Diverse Soil Microbiome Degrades More Crude Oil than Specialized Bacterial Assemblages Obtained in Culture. Applied and environmental microbiology. 2016;82(18):5530-41.
5. Castaneda LE, Barbosa O. Metagenomic analysis exploring taxonomic and functional diversity of soil microbial communities in Chilean vineyards and surrounding native forests. PeerJ. 2017;5:e3098.
6. Chang HX, Haudenshield JS, Bowen CR, Hartman GL. Metagenome-Wide Association Study and Machine Learning Prediction of Bulk Soil Microbiome and Crop Productivity. Frontiers in microbiology. 2017;8:519.
7. Choi S, Song H, Tripathi BM, Kerfahi D, Kim H, Adams JM. Effect of experimental soil disturbance and recovery on structure and function of soil community: a metagenomic and metagenetic approach. Scientific reports. 2017;7(1):2260.
8. Cline LC, Zak DR, Upchurch RA, Freedman ZB, Peschel AR. Soil microbial communities and elk foraging intensity: implications for soil biogeochemical cycling in the sagebrush steppe. Ecology letters. 2017;20(2):202-11.
9. Cline LC, Zak DR, Upchurch RA, Freedman ZB, Peschel AR. Soil microbial communities and elk foraging intensity: implications for soil biogeochemical cycling in the sagebrush steppe. Ecology letters. 2017;20(2):202-11.
10. Cobo-Diaz JF, Fernandez-Gonzalez AJ, Villadas PJ, Robles AB, Toro N, Fernandez-Lopez M. Metagenomic assessment of the potential microbial nitrogen pathways in the rhizosphere of a mediterranean forest after a wildfire. Microbial ecology. 2015;69(4):895-904.
11. Delmont TO, Prestat E, Keegan KP, Faubladier M, Robe P, Clark IM, et al. Structure, fluctuation and magnitude of a natural grassland soil metagenome. The ISME journal. 2012;6(9):1677-87.
12. Dini-Andreote F, de Cassia Pereira e Silva M, Triado-Margarit X, Casamayor EO, van Elsas JD, Salles JF. Dynamics of bacterial community succession in a salt marsh chronosequence: evidences for temporal niche partitioning. The ISME journal. 2014;8(10):1989-2001.
13. Fierer N, Lauber CL, Ramirez KS, Zaneveld J, Bradford MA, Knight R. Comparative metagenomic, phylogenetic and physiological analyses of soil microbial communities across nitrogen gradients. The ISME journal. 2012;6(5):1007-17.
14. Fierer N, Leff JW, Adams BJ, Nielsen UN, Bates ST, Lauber CL, et al. Cross-biome metagenomic analyses of soil microbial communities and their functional attributes. Proceedings of the National Academy of Sciences. 2012;109(52):21390-5.
15. Fonseca JP, Hoffmann L, Cabral BCA, Dias VHG, Miranda MR, de Azevedo Martins AC, et al. Contrasting the microbiomes from forest rhizosphere and deeper bulk soil from an Amazon rainforest reserve. Gene. 2018;642:389-97.
16. Gibbons SM, Lekberg Y, Mummey DL, Sangwan N, Ramsey PW, Gilbert JA. Invasive Plants Rapidly Reshape Soil Properties in a Grassland Ecosystem. mSystems. 2017;2(2).
17. Guo J, Cole JR, Zhang Q, Brown CT, Tiedje JM. Microbial Community Analysis with Ribosomal Gene Fragments from Shotgun Metagenomes. Applied and environmental microbiology. 2016;82(1):157-66.
18. Howe A, Yang F, Williams RJ, Meyer F, Hofmockel KS. Identification of the Core Set of Carbon-Associated Genes in a Bioenergy Grassland Soil. PloS one. 2016;11(11):e0166578.
19. Howe AC, Jansson JK, Malfatti SA, Tringe SG, Tiedje JM, Brown CT. Tackling soil diversity with the assembly of large, complex metagenomes. Proceedings of the National Academy of Sciences. 2014;111(13):4904-9.
20. Hultman J, Waldrop MP, Mackelprang R, David MM, McFarland J, Blazewicz SJ, et al. Multi-omics of permafrost, active layer and thermokarst bog soil microbiomes. Nature. 2015;521(7551):208-12.
21. Kavamura VN, Taketani RG, Ferreira C, de Melo IS, Mendes R. The role of species turnover in structuring bacterial communities in a local scale in the cactus rhizosphere. Plant and Soil. 2018;425(1-2):101-12.
22. Kerfahi D, Tripathi BM, Dong K, Kim M, Kim H, Ferry Slik JW, et al. From the High Arctic to the Equator: Do Soil Metagenomes Differ According to Our Expectations? Microbial ecology. 2019;77(1):168-85.
23. Kumaresan D, Cross AT, Moreira-Grez B, Kariman K, Nevill P, Stevens J, et al. Microbial Functional Capacity Is Preserved Within Engineered Soil Formulations Used In Mine Site Restoration. Scientific reports. 2017;7(1):564.
24. Mendes LW, de Lima Brossi MJ, Kuramae EE, Tsai SM. Land-use system shapes soil bacterial communities in Southeastern Amazon region. Applied Soil Ecology. 2015;95:151-60.
25. Mendes LW, Kuramae EE, Navarrete AA, van Veen JA, Tsai SM. Taxonomical and functional microbial community selection in soybean rhizosphere. The ISME journal. 2014;8(8):1577-87.
26. Mendes LW, Raaijmakers JM, de Hollander M, Mendes R, Tsai SM. Influence of resistance breeding in common bean on rhizosphere microbiome composition and function. The ISME journal. 2018;12(1):212-24.
27. Mendes LW, Tsai SM, Navarrete AA, de Hollander M, van Veen JA, Kuramae EE. Soil-borne microbiome: linking diversity to function. Microbial ecology. 2015;70(1):255-65.
28. Meneghine AK, Nielsen S, Varani AM, Thomas T, Carareto Alves LM. Metagenomic analysis of soil and freshwater from zoo agricultural area with organic fertilization. PloS one. 2017;12(12):e0190178.
29. Meyer KM, Klein AM, Rodrigues JL, Nusslein K, Tringe SG, Mirza BS, et al. Conversion of Amazon rainforest to agriculture alters community traits of methane-cycling organisms. Molecular ecology. 2017;26(6):1547-56.
30. Miura T, Niswati A, Swibawa IG, Haryani S, Gunito H, Arai M, et al. Shifts in the composition and potential functions of soil microbial communities responding to a no-tillage practice and bagasse mulching on a sugarcane plantation. Biology and Fertility of Soils. 2015;52(3):307-22.
31. Navarrete AA, Diniz TR, Braga LP, Silva GG, Franchini JC, Rossetto R, et al. Multi-Analytical Approach Reveals Potential Microbial Indicators in Soil for Sugarcane Model Systems. PloS one. 2015;10(6):e0129765.
32. Navarrete AA, Tsai SM, Mendes LW, Faust K, de Hollander M, Cassman NA, et al. Soil microbiome responses to the short-term effects of Amazonian deforestation. Molecular ecology. 2015;24(10):2433-48.
33. Nguyen SG, Ho CT, Lee J-H, Unno T. Metagenomics analysis of methane metabolisms in manure fertilized paddy soil. The Korean Journal of Microbiology. 2016;52(2):157-65.
34. Pan Y, Cassman N, de Hollander M, Mendes LW, Korevaar H, Geerts RH, et al. Impact of long-term N, P, K, and NPK fertilization on the composition and potential functions of the bacterial community in grassland soil. FEMS microbiology ecology. 2014;90(1):195-205.
35. Pandit AS, Joshi MN, Bhargava P, Shaikh I, Ayachit GN, Raj SR, et al. A snapshot of microbial communities from the Kutch: one of the largest salt deserts in the World. Extremophiles : life under extreme conditions. 2015;19(5):973-87.
36. Ridl J, Kolar M, Strejcek M, Strnad H, Stursa P, Paces J, et al. Plants Rather than Mineral Fertilization Shape Microbial Community Structure and Functional Potential in Legacy Contaminated Soil. Frontiers in microbiology. 2016;7:995.
37. Smith CR, Blair PL, Boyd C, Cody B, Hazel A, Hedrick A, et al. Microbial community responses to soil tillage and crop rotation in a corn/soybean agroecosystem. Ecology and evolution. 2016;6(22):8075-84.
38. Souza RC, Hungria M, Cantão ME, Vasconcelos ATR, Nogueira MA, Vicente VA. Metagenomic analysis reveals microbial functional redundancies and specificities in a soil under different tillage and crop-management regimes. Applied Soil Ecology. 2015;86:106-12.
39. Souza RC, Mendes IC, Reis-Junior FB, Carvalho FM, Nogueira MA, Vasconcelos AT, et al. Shifts in taxonomic and functional microbial diversity with agriculture: How fragile is the Brazilian Cerrado? BMC microbiology. 2016;16:42.
40. Stackhouse BT, Vishnivetskaya TA, Layton A, Chauhan A, Pfiffner S, Mykytczuk NC, et al. Effects of simulated spring thaw of permafrost from mineral cryosol on CO2 emissions and atmospheric CH4 uptake. Journal of Geophysical Research: Biogeosciences. 2015;120(9):1764-84.
41. Steven B, Gallegos-Graves LV, Starkenburg SR, Chain PS, Kuske CR. Targeted and shotgun metagenomic approaches provide different descriptions of dryland soil microbial communities in a manipulated field study. Environmental microbiology reports. 2012;4(2):248-56.
42. Su J-Q, Xia Y, Yao H-Y, Li Y-Y, An X-L, Singh BK, et al. Metagenomic assembly unravel microbial response to redox fluctuation in acid sulfate soil. Soil Biology and Biochemistry. 2017;105:244-52.
43. Taketani RG, Kavamura VN, Mendes R, Melo IS. Functional congruence of rhizosphere microbial communities associated to leguminous tree from Brazilian semiarid region. Environmental microbiology reports. 2015;7(1):95-101.
44. Tripathi BM, Edwards DP, Mendes LW, Kim M, Dong K, Kim H, et al. The impact of tropical forest logging and oil palm agriculture on the soil microbiome. Molecular ecology. 2016;25(10):2244-57.
45. Tripathi BM, Moroenyane I, Sherman C, Lee YK, Adams JM, Steinberger Y. Trends in Taxonomic and Functional Composition of Soil Microbiome Along a Precipitation Gradient in Israel. Microbial ecology. 2017;74(1):168-76.
46. Tveit A, Schwacke R, Svenning MM, Urich T. Organic carbon transformations in high-Arctic peat soils: key functions and microorganisms. The ISME journal. 2013;7(2):299-311.
47. Van Goethem MW, Pierneef R, Bezuidt OKI, Van De Peer Y, Cowan DA, Makhalanyane TP. A reservoir of 'historical' antibiotic resistance genes in remote pristine Antarctic soils. Microbiome. 2018;6(1):40.
48. Weigold P, El-Hadidi M, Ruecker A, Huson DH, Scholten T, Jochmann M, et al. A metagenomic-based survey of microbial (de)halogenation potential in a German forest soil. Scientific reports. 2016;6:28958.
49. Zafra G, Taylor TD, Absalon AE, Cortes-Espinosa DV. Comparative metagenomic analysis of PAH degradation in soil by a mixed microbial consortium. Journal of hazardous materials. 2016;318:702-10.
50. Zarraonaindia I, Owens SM, Weisenhorn P, West K, Hampton-Marcell J, Lax S, et al. The soil microbiome influences grapevine-associated microbiota. mBio. 2015;6(2).
51. Zifcakova L, Vetrovsky T, Lombard V, Henrissat B, Howe A, Baldrian P. Feed in summer, rest in winter: microbial carbon utilization in forest topsoil. Microbiome. 2017;5(1):122.
